# Supplementary material for: Genomic characteristics of triple negative apocrine carcinoma: a comparison to triple negative breast cancer
Source: Exp Mol Med. 2023 Jul 3;55(7):1451–61. doi: 10.1038/s12276-023-01030-z (PMC10394068; doi:10.1038/s12276-023-01030-z)
Supplement: Supplementary file 2 — Supplementary Tables [file 12276_2023_1030_MOESM2_ESM.xls]

## Sheet: S.Table 1.Clinical Data Summary
Baseline characteristics	Triple negative apocrine carcinoma (N=73)	Triple negative breast cancer (N=32)	p-value
Age			0.178
Median (range)	56.7 (28.0, 82.5)	52.9 (30.7, 78.8)
Sex			NA
Female	73 (100%)	32 (100%)
Initial stage			0.038
Stage I	30 (41.1%)	5 (15.6%)
Stage IIA	27 (37.0%)	14 (43.8%)
Stage IIB	10 (13.7%)	7 (21.9%)
Stage IIIA-B	2 (2.7%)	4 (12.5%)
Stage IIIC	4 (5.5%)	2 (6.3%)
Histologic grade			0.683
I	7 (9.6%)	3 (9.4%)
II	49 (67.1%)	19 (9.4%)
III	17 (23.3%)	10 (23.3%)
Nuclear grade			0.353
I	2 (2.7%)	0 (0.0%)
II	33 (45.2%)	19 (59.4%)
III	38 (52.1%)	13 (40.6%)
Ki-67			0.077
≤15	51 (69.9%)	16 (50.0%)
> 15	22 (30.1%)	16 (50.0%)
Chemotherapy			0.622
Neoadjuvant	10 (13.7%)	2 (6.3%)
Adjuvant	51 (69.9%)	25 (78.1%)
No	12 (16.4%)	5 (15.6%)
Radiotherapy			0.333
Yes	57 (78.1%)	22 (68.8%)
No	16 (21.9%)	10 (31.3%)

## Sheet: S.Table 1b. Clinical Data
Tissue information	DNA	RNA	Age	7th TNM stage	NG	HG _B	ki67_%	Neo adjuvant chemotherapy	Adjuvant chemotherapy	Adj. RTx.	Adj. Hormone Tx.	Contralateral recurrence	RFS (Local recurrence)	DRFS (Distant metastasis)	Distant meta site	Overall survival	Duration of DFS	Duration of OS
C001	1	1	74.6366	1A	3	3	16.01	0	1	1	0	0	0	0		0	23.9	23.9
C002	1	1	73.8535	1A	2	2	6.86	0	1	1	0	0	0	0		0	116.367	116.367
C003	1	1	50.3847	2A	2	2	7.5	0	1	1	0	0	0	0		0	65.5667	65.5667
C004	1	1	56.7036	2A	2	2	2.72	0	1	1	0	0	0	0		0	61.2	61.2
C005	1	1	47.8741	2B	3	2	15	1	0	1	0	0	0	0		0	71.3333	71.3333
C006	1	1	44.3641	1A	2	2	10	0	1	1	0	0	0	0		0	70.7667	70.7667
C007	0	1	55.3648	2A	2	2	12.89	0	1	1	0	0	0	0		0	105.367	105.367
C008	1	1	49.7933	1A	3	3	10.68	0	1	1	0	0	0	0		0	171.333	171.333
C009	1	1	55.0007	1A	2	2	24.48	0	0	1	0	0	0	1	Perianal	1	73.1667	147.467
C010	1	1	59.1102	2A	2	2	5	0	1	1	0	0	0	0		0	74.7667	74.7667
C011	0	1	43.9973	1A	1	1	9.42	0	1	1	0	0	0	0		0	173.933	173.933
C012	1	1	47.3539	1A	3	3	20.08	0	1	1	0	0	0	0		0	114.9	114.9
C013	1	1	60.5996	1A	3	3	31.66	0	1	1	0	0	0	0		0	92.1333	92.1333
C014	1	1	38.2094	3A	3	2	15.13	1	0	1	0	0	0	1	Bone	1	28.2	86.6667
C015	0	1	70.6366	2B	3	2	5.76	0	1	0	0	0	0	0		0	130.4	130.4
C016	0	1	65.6153	3C	3	2	12.3	0	1	1	0	0	0	1	Bone	1	23.8	61.8333
C017	1	1	58.308	2A	2	3	11.05	0	1	1	0	0	0	0		0	87.5333	87.5333
C018	1	1	65.024	3C	3	2	17.7	0	1	1	0	0	0	1	Lung	0	74.5333	81.2
C019	0	1	52.2437	1A	3	2	7.83	0	1	1	0	0	0	0		0	60	60
C020	1	1	48.4271	2A	2	1	5	0	1	1	0	0	0	0		0	80.7333	80.7333
C021	1	1	57.3552	2A	3	2	11.63	0	1	0	0	0	0	0		0	122.067	122.067
C022	1	1	59.0144	1A	2	2	10.15	0	1	1	0	0	0	0		0	109.267	109.267
C023	1	1	49.0815	1A	3	3	15	0	1	1	0	0	0	0		0	82.1667	82.1667
C024	0	1	76.3532	2A	3	2	26.24	0	0	0	0	0	0	0		0	19.6333	19.6333
C025	0	1	36.898	1A	3	2	16.62	0	1	1	0	0	0	0		0	124.133	124.133
C026	1	1	71.603	2A	3	2	5.55	1	1	1	0	0	0	0		0	15.6667	15.6667
C027	1	1	42.6256	1A	2	2	10	0	1	1	0	0	0	0		0	81.6	81.6
C028	0	1	53.2676	2B	3	3	61.11	0	1	0	0	0	0	0		0	96.6	96.6
C029	1	1	72.1396	2A	3	3	27.31	0	0	0	0	0	0	0		1	62.5333	62.5333
C030	0	1	48.2875	3A	3	2	4.11	1	0	1	0	0	0	0		0	67.7333	67.7333
C031	1	1	50.1848	1A	1	1	3.43	0	0	1	0	0	0	0		0	101.533	101.533
C032	1	1	41.9165	2A	2	2	13.51	1	0	1	0	0	0	0		0	107.867	107.867
C033	1	1	41.1937	3C	3	3	5.68	1	0	1	0	0	0	1	Bone	1	25.5667	29.1
C034	1	1	73.2895	2A	3	2	16.02	0	1	1	0	0	0	0		0	82.0667	82.0667
C035	1	1	56.1752	2A	3	3	53.39	0	1	0	0	0	1	1	Bone	1	14.9333	24.8667
C036	0	1	47.0828	1A	3	2	13.25	0	1	1	0	0	0	0		0	106.9	106.9
C037	1	1	56.4298	1A	3	3	30.38	0	1	1	0	0	0	0		0	102.7	102.7
C038	1	1	68.7173	1A	2	2	7.04	0	0	1	0	0	0	0		0	55.8667	55.8667
C039	1	1	29.7467	2A	2	1	0.72	1	0	1	0	0	0	0		0	81.2	81.2
C040	1	1	49.1691	1A	2	1	3.69	0	1	1	0	0	0	0		0	88.2667	88.2667
C041	0	1	73.18	1A	3	3	12.45	0	1	1	0	0	0	0		0	84.3667	84.3667
C042	0	1	60.9281	2A	3	2	5.85	0	1	1	0	0	0	0		0	95.2333	95.2333
C043	1	1	80.0794	1A	2	2	9.63	0	0	1	0	0	0	0		0	63.8	63.8
C044	0	1	70.3874	3C	3	2	8.32	0	1	1	0	0	0	0		0	73.6667	73.6667
C045	1	1	28	2B	3	2	30.21	0	1	0	0	0	0	0		0	26.6333	26.6333
C046	1	1	51.5565	2A	2	2	5.9	0	1	0	0	0	0	0		0	23.9333	23.9333
C047	1	1	71.9726	2B	3	3	25	0	1	1	0	0	0	0		0	72.4667	72.4667
C048	1	1	46.1848	2A	3	3	15	0	1	1	0	0	0	0		0	55.8333	55.8333
C049	1	1	69.6838	2A	2	2	10.98	0	0	0	0	0	0	0		0	53.4333	53.4333
C050	1	1	58.078	2B	3	2	5	1	0	1	0	0	0	0		0	76.4	76.4
C051	1	1	43.1923	1A	2	2	15	0	1	1	0	0	0	0		0	76.1667	76.1667
C052	1	1	60.3176	1A	2	2	7.5	0	1	1	0	0	0	0		0	70.6	70.6
C053	1	1	70.6858	2B	3	2	15	0	1	0	0	0	0	0		1	6.66667	6.66667
C054	1	1	66.256	1A	2	2	23.16	0	0	1	0	0	0	0		0	52.6667	52.6667
C055	1	1	69.6044	2A	2	2	8.91	0	1	0	0	0	0	0		0	60.2667	60.2667
C056	1	1	54.1574	2A	3	3	12.07	0	1	1	0	0	0	0		0	48.9667	48.9667
C057	1	1	44.8186	1A	2	2	8.85	0	1	0	0	0	0	0		0	47.8333	47.8333
C058	1	1	82.4887	2A	2	2	10	0	0	0	0	0	0	0		0	16.3667	16.3667
C059	1	1	62.538	2A	3	2	15.35	0	1	1	0	0	0	0		0	46.9667	46.9667
C060	1	1	62.0835	2B	2	2	10.94	0	1	3	0	0	0	0		0	46.3	46.3
C061	1	1	47.6359	1A	2	2	8.87	0	0	1	0	0	0	0		0	38.7333	38.7333
C062	1	1	43.551	1A	2	2	9.4	0	1	1	0	0	0	0		0	35.3	35.3
C063	1	1	54.5462	2B	2	2	12.35	0	1	0	0	0	0	0		0	33.8333	33.8333
C064	1	1	44.0794	2A	3	2	2.62	1	1	1	0	0	0	0		0	33.9667	33.9667
C065	1	1	65.3799	2A	2	2	16.67	0	1	1	0	0	0	0		0	23.6333	23.6333
C066	1	1	57.3607	2B	2	2	20.62	0	1	1	0	0	0	0		0	26.3667	26.3667
C067	1	1	53.514	1A	2	1	4.67	0	0	1	0	0	0	0		0	25.3333	25.3333
C068	1	1	69.514	2A	3	3	39.25	1	1	1	0	0	0	0		0	19.9333	19.9333
C069	1	1	58.4011	1A	3	3	23.44	0	1	1	0	0	0	0		0	16.0667	16.0667
C070	1	1	70.4367	2A	2	1	6.95	0	0	0	0	0	0	0		0	16.7333	16.7333
C071	1	1	67.4853	1A	3	2	18.59	0	1	1	0	0	0	0		0	18.0667	18.0667
C072	1	1	50.809	2A	2	2	3.96	0	1	1	0	0	0	0		0	14.5333	14.5333
C073	1	1	57.7194	1A	3	2	14.26	0	1	1	0	0	0	0		0	9.73333	9.73333
K001	1	1	60.9172	3A	3	2	38.31	0	1	1	0	0	0	1	LN	1	23.4667	74.9667
K002	1	1	62.5572	2B	2	3	27.29	0	1	1	0	0	0	0		0	122	122
K003	1	1	52.8953	2B	3	3	999	0	1	0	0	0	0	0		0	123.8	123.8
K004	1	1	73.306	2A	3	2	10.89	0	3	0	0	0	0	1	LN,Lung	1	51.9333	75.0667
K005	1	1	30.6858	2A	3	3	91.04	0	1	1	0	0	0	1	Lung	1	6.1	26.2333
K006	1	1	40.0246	2A	2	1	28.21	0	1	1	0	1	0	1	Lung	0	48.5	116.033
K007	1	1	51.0938	2A	2	2	32	0	1	0	0	0	0	0		0	131.3	131.3
K009	0	1	78.7844	2A	2	2	18.26	0	0	0	0	0	0	0		1	46.6333	46.6333
K010	1	1	41.0486	3B	3	3	32.68	0	1	1	0	0	0	1	Brain	1	11.0333	28.6667
K011	1	1	71.6194	1A	2	3	13	0	0	1	0	0	0	0		0	114.433	114.433
K012	1	1	50.9979	2A	2	1	37.31	0	1	1	0	0	0	0		0	86.0667	86.0667
K013	1	1	48.8542	2A	2	2	12.11	0	1	0	0	0	0	0		0	117.733	117.733
K014	1	1	60.7365	2B	2	2	6.77	0	1	1	0	0	0	1	liver, LN	1	34.6667	83.6333
K015	1	1	43.9233	3A	2	2	4.15	0	1	1	0	0	0	1	liver	1	25.3	59.8667
K016	1	1	54.0534	3C	3	3	28.24	1	1	1	0	1	0	1	LN	1	20.0667	32.4667
K017	1	1	35.7728	2B	2	2	28.7	0	0	0	0	0	0	1	Lung	1	1.83333	29.9667
K018	1	1	54.1081	3C	3	3	43.32	0	1	1	0	0	0	0		0	87.8	87.8
K019	1	1	60.0383	3A	3	2	37.86	1	0	1	0	0	0	1	Lung,LN	1	27.6	46.6667
K021	1	1	51.436	2A	3	3	97.62	0	1	1	0	0	0	0		0	112.3	112.3
K022	1	1	45.7741	2A	2	1	30.18	0	1	1	0	0	0	0		0	73.7	73.7
K031	0	1	53.3415	1A	2	2	1.69	0	1	1	0	0	0	0		0	99.3333	99.3333
K032	0	1	45.347	2A	2	2	4.98	0	1	0	0	0	0	1	chest wall	0	6.4	91.6333
K033	1	1	48.4873	2A	2	2	10.12	0	1	1	0	0	0	0		0	85.1333	85.1333
K034	1	1	39.7016	2B	2	3	15	0	1	1	0	1	0	1	bone	1	19.9667	43.6333
K035	1	1	52.8296	2A	2	2	15	0	1	1	0	0	0	0		0	82.8	82.8
K036	1	1	33.1554	2A	3	2	15	0	1	3	0	1	0	0		0	16.9667	80.5
K037	1	1	71.4086	1A	3	2	20	0	1	1	0	0	0	0		0	52.8667	52.8667
K038	1	1	53.0404	2B	3	2	15	0	1	1	0	0	0	0		0	70.3667	70.3667
K039	1	1	67.0062	2B	2	2	10	0	1	1	0	0	0	0		0	72.0333	72.0333
K040	0	1	50.757	1A	2	2	10	0	1	1	0	0	0	0		0	71.8333	71.8333
K041	0	1	67.0171	2A	3	3	15	0	1	0	0	0	0	0		0	59.7333	59.7333
K042	1	1	64.794	1A	2	2	10	0	0	0	0	0	0	0		0	57.6	57.6

## Sheet: S.Table 2a. TNAC_amp
focal SCNA amplification in TNAC
cytoband	q_value	wide_peak_boundaries	Gene
1p36.33	1.5172e-60	chr1:1-3906072	hsa-mir-551a, CDK11B, DFFB, DVL1, MEGF6, GABRD, GNB1, PEX10, PRKCZ, SCNN1D, SKI, TP73, TNFRSF4, MMP23B, MMP23A, TNFRSF14, TNFRSF18, ISG15, PLCH2, CEP104, SLC35E2, RER1, NOC2L, ARHGEF16, SSU72, WRAP73, SDF4, MXRA8, CPSF3L, C1orf159, AURKAIP1, MRPL20, ATAD3A, PANK4, TP73-AS1, LRRC47, HES4, PRDM16, VWA1, NADK, MMEL1, OR4F5, LINC00115, MORN1, CPTP, OR4F16, CCNL2, TAS1R3, ATAD3B, PLEKHN1, PERM1, CFAP7…
1q42.13	0.032603	chr1:227718461-228668357	ARF1, GUK1, WNT9A, HIST3H3, TRIM17, GJC2, RHOU, JMJD4, C1orf35, TRIM11, OBSCN, WNT3A, HIST3H2A, SNAP47, MRPL55, HIST3H2BB, RNF187, IBA57, PRSS38, DUSP5P1, C1orf145, IBA57-AS1, BTNL10, RNA5S1, RNA5S2, RNA5S3, RNA5S4, RNA5S5, RNA5S6, RNA5S7, RNA5S9, RNA5S10, RNA5S11, RNA5S12, RNA5S13, RNA5S14, RNA5S15, RNA5S16, RNA5S17, MIR3620, MIR4666A, MIR5008, MIR6742, MIR7641-2
2p13.2	0.058667	chr2:72890555-73120554	EMX1, SPR, RAB11FIP5, SFXN5
2q37.3	1.4641e-20	chr2:240413482-242193529	AGXT, KIF1A, BOK, DTYMK, GPC1, GPR35, HDLBP, SEPT2, PDCD1, PPP1R7, FARP2, STK25, CAPN10, PASK, ATG4B, SNED1, ANO7, THAP4, ANKMY1, RNPEPL1, GAL3ST2, C2orf54, ING5, NEU4, MTERF4, LOC200772, RTP5, LOC285095, DUSP28, AQP12A, MIR149, AQP12B, D2HGDH, LOC728323, PP14571, BOK-AS1, MIR3133, CAPN10-AS1, LINC01237, LOC102723927
3p21.31	5.036e-24	chr3:50031387-50598869	GNAI2, GNAT1, HYAL1, SEMA3F, IFRD2, SEMA3B, HYAL3, HYAL2, CACNA2D2, RBM6, RBM5, NPRL2, SLC38A3, CYB561D2, TMEM115, RASSF1, TUSC2, NAT6, C3orf18, ZMYND10, HEMK1, LSMEM2, MIR566, SEMA3F-AS1, RBM5-AS1, SEMA3B-AS1, RASSF1-AS1, MIR5787, MIR6872
4p16.3	2.7895e-14	chr4:1-3320510	ADD1, ATP5I, CTBP1, DGKQ, FGFR3, GAK, GRK4, HTT, IDUA, LETM1, MYL5, PDE6B, RGS12, RNF4, SH3BP2, WHSC1, NELFA, ZNF141, SLBP, NOP14, FAM193A, MFSD10, MAEA, PCGF3, SPON2, TACC3, MXD4, CPLX1, SLC26A1, FGFRL1, NKX1-1, PIGG, UVSSA, ZFYVE28, TNIP2, HAUS3, ABCA11P, MFSD7, TMEM175, CTBP1-AS2, TMEM129, ZNF595, FAM53A, ZNF721, ZNF718, CTBP1-AS, CRIPAK, RNF212, NOP14-AS1, NAT8L, MSANTD1, POLN, C4orf48, CFAP9…
5p15.33	1.5645e-37	chr5:1-1548935	SDHA, SLC6A3, SLC9A3, TERT, TRIP13, PDCD6, SLC12A7, TPPP, EXOC3, PP7080, CEP72, AHRR, BRD9, ZDHHC11, LPCAT1, CLPTM1L, NKD2, EXOC3-AS1, CCDC127, PLEKHG4B, SLC6A19, SLC6A18, LRRC14B, LOC100288152, LOC100506688, LINC01511, MIR4457, MIR4456, MIR4635, LOC100996325, CTD-3080P12.3, MIR6075, HRAT5
5q35.3	0.0026079	chr5:175978324-181538259	CANX, CLTB, DBN1, F12, FGFR4, FLT4, GRK6, GRM6, HK3, HNRNPAB, HNRNPH1, LTC4S, MGAT1, MAPK9, PROP1, SLC34A1, SNCB, ZNF354A, SQSTM1, PDLIM7, ADAMTS2, MAML1, GFPT2, RACK1, RGS14, BTNL3, LMAN2, MGAT4B, B4GALT7, RNF44, TBC1D9B, N4BP3, FAF2, ZNF346, TSPAN17, OR2V1, PRELID1, ZNF354C, C5orf45, DDX41, NOP16, UIMC1, RAB24, FAM193B, TMED9, CDHR2, NHP2, RNF130, KIAA1191, CLK4, CNOT6, NSD1, GMCL1P1, RMND5B, B…
6p21.33	8.916e-22	chr6:31843935-32227141	AGER, CFB, C2, C4A, C4B, ATF6B, CYP21A2, CYP21A1P, DXO, NEU1, NOTCH4, PBX2, RNF5, SKIV2L, TNXA, TNXB, NELFE, STK19, PPT2, AGPAT1, EHMT2, GPSM3, FKBPL, SLC44A4, PRRT1, EGFL8, ZBTB12, MIR1236, LOC100507547, PPT2-EGFL8, C2-AS1, MIR6833, MIR6721
7p22.3	1.0914e-30	chr7:1-2739982	GNA12, GPER1, LFNG, NUDT1, PDGFA, PRKAR1B, MAFK, MAD1L1, EIF3B, ADAP1, IQCE, SUN1, INTS1, SNX8, MRM2, GET4, CYP2W1, DNAAF5, CHST12, FAM20C, MICALL2, TTYH3, PSMG3, C7orf50, ZFAND2A, COX19, PSMG3-AS1, GPR146, AMZ1, TMEM184A, BRAT1, TFAMP1, UNCX, ELFN1, GRIFIN, HRAT92, LOC442497, MIR339, WI2-2373I1.2, LOC100507642, MIR4648, MIR4655, LOC101926963, LOC101927000, LOC101927021, ELFN1-AS1, LOC101927181, …
7q36.1	3.5769e-40	chr7:150918574-151268464	CDK5, GBX1, KCNH2, NOS3, SLC4A2, SMARCD3, ASIC3, ABCF2, FASTK, ABCB8, CHPF2, TMUB1, AGAP3, ASB10, ATG9B, IQCA1L, MIR671, CDK5, GBX1, KCNH2, NOS3, SLC4A2, SMARCD3, ASIC3, ABCF2, FASTK, ABCB8, CHPF2, TMUB1, AGAP3, ASB10, ATG9B, IQCA1L, MIR671
8p23.1	1.1008e-05	chr8:7387215-7807040	SPAG11B, DEFB104A, DEFB105A, DEFB106A, DEFB107A, DEFB103A, FAM90A7P, FAM90A10P, PRR23D1, PRR23D2, DEFB4B
8q24.3	2.8903e-41	chr8:142252427-145138636	ADGRB1, CYC1, CYP11B1, CYP11B2, EEF1D, GLI4, GML, GPT, GRINA, HSF1, LY6E, LY6H, TONSL, PLEC, RPL8, TSTA3, ZNF7, ZNF16, PSCA, LY6D, JRK, DGAT1, GPAA1, FOXH1, RECQL4, LRRC14, ZNF623, PUF60, ZC3H3, ARC, BOP1, SCRIB, FBXL6, OPLAH, COMMD5, CPSF1, CYHR1, VPS28, HGH1, THEM6, EXOSC4, LY6K, SLC39A4, SLURP1, ZNF250, PYCRL, C8orf33, LYNX1, RHPN1-AS1, SLC52A2, GSDMD, ZNF696, ARHGAP39, ZNF34, SHARPIN, EPPK1, …
9p11.2	0.045086	chr9:40784267-40942051	MIR1299
9q34.3	6.291e-40	chr9:136067083-138394717	ABCA2, C8G, CACNA1B, ENTPD2, FUT7, GRIN1, NOTCH1, PTGDS, SNAPC4, TRAF2, LHX3, SSNA1, EDF1, CLIC3, SEC16A, TUBB4B, AGPAT2, SDCCAG3, NOXA1, MAN1B1, PMPCA, NELFB, NSMF, GPSM1, DKFZP434A062, NDOR1, PHPT1, ANAPC2, DPP7, EGFL7, FBXW5, TOR4A, EXD3, RABL6, INPP5E, NPDC1, CARD9, MRPL41, EHMT1, CCDC183, SNHG7, TMEM141, ARRDC1-AS1, SAPCD2, C9orf69, UAP1L1, ARRDC1, DPH7, TMEM203, ZMYND19, NACC2, LCN8, FAM69B…
10p11.1	0.0001933	chr10:38459908-38623074	LINC00999
10q26.3	7.856e-40	chr10:132720465-133797422	ADAM8, CYP2E1, ECHS1, INPP5A, UTF1, TUBGCP2, VENTX, CALY, CFAP46, ADGRA1, NKX6-2, KNDC1, MTG1, SYCE1, PRAP1, ZNF511, PAOX, FUOM, LINC01168, SPRNP1, FRG2B, SPRN, MIR202, SCART1, ADGRA1-AS1, DUX4, MIR3944, LINC01166, MIR202HG, LINC01167
11p15.5	9.9553e-35	chr11:1-2229672	AP2A2, CD151, CTSD, DRD4, DUSP8, HRAS, IGF2, INS, IRF7, LSP1, MUC2, MUC5AC, MUC6, POLR2L, PSMD13, RNH1, MRPL23, RPLP2, SCT, TALDO1, TH, TSPAN4, TNNI2, TNNT3, RASSF7, IFITM1, BRSK2, IFITM3, DEAF1, IFITM2, PKP3, SIRT3, IGF2-AS, BET1L, CEND1, CDHR5, TOLLIP, PIDD1, PNPLA2, PHRF1, SIGIRR, RIC8A, EPS8L2, CHID1, SLC25A22, PGGHG, PTDSS2, MOB2, SYT8, ODF3, LRRC56, LOC143666, SCGB1C1, NLRP6, LOC171391, TOL…
11q12.2	1.1457e-15	chr11:61490339-61935353	MYRF, TMEM258, DAGLA, FEN1, FADS1, FADS3, RAB3IL1, SYT7, FADS2, DKFZP434K028, RPLP0P2, PPP1R32, LRRC10B, MIR611, MIR1908, MIR4488, LOC101927495, MIR6746
11q13.3	1.4593e-06	chr11:70055768-70225561	FADD, ANO1, ANO1-AS2, LOC101928443
12q24.31	1.8202e-69	chr12:124275304-124595302	NCOR2, RFLNA, ZNF664-FAM101A, MIR6880
13q34	4.1457e-22	chr13:112943188-114364328	ATP4B, F7, F10, GAS6, LAMP1, GRK1, TFDP1, CUL4A, PROZ, CDC16, RASA3, MCF2L, TMCO3, DCUN1D2, PCID2, UPF3A, GRTP1, ADPRHL1, CHAMP1, TMEM255B, LINC00452, GAS6-AS1, LINC00552, MCF2L-AS1, GAS6-AS2, MIR4502, MIR548AR, LINC00565, GRTP1-AS1, LINC00454, LOC101928841, MIR8075, LINC01054, F10-AS1
14q32.33	3.1895e-47	chr14:105123891-105763136	CRIP1, CRIP2, ELK2AP, BRF1, JAG2, MTA1, PACS2, TMEM121, BTBD6, NUDT14, C14orf80, TEX22, LOC100507437, MIR6765, MIR8071-1, LOC105370697
15q11.2	0.00023746	chr15:1-21321557	NBEAP1, HERC2P3, LINC01193, NF1P2, CHEK2P2, LOC646214, GOLGA6L6, GOLGA8CP, POTEB2, MIR3118-3, MIR3118-4, MIR3118-2, MIR5701-2, MIR5701-1, POTEB, NBEAP1, HERC2P3, LINC01193, NF1P2, CHEK2P2, LOC646214, GOLGA6L6, GOLGA8CP, POTEB2, MIR3118-3, MIR3118-4, MIR3118-2, MIR5701-2, MIR5701-1, POTEB
16p13.3	4.5364e-54	chr16:1-2339554	ABCA3, ARHGDIG, CLCN7, ECI1, DNASE1L2, E4F1, GFER, HAGH, HBA1, HBA2, HBM, HBQ1, HBZ, IGFALS, MPG, NDUFB10, NME3, NME4, NTHL1, PKD1, RPL3L, RPS2, CAPN15, SSTR5, TPSAB1, TSC2, UBE2I, NPRL3, AXIN1, RGS11, CACNA1H, BAIAP3, RHBDL1, PIGQ, SYNGR3, SLC9A3R2, RAB11FIP3, IFT140, TELO2, NUBP2, MSLN, STUB1, MRPL28, TBL3, RNPS1, MAPK8IP3, TPSD1, TPSG1, RAB26, DECR2, SNORA64, SNORD60, SOX8, POLR3K, MSRB1, GNG1…
16q24.3	8.4284e-26	chr16:88358445-90338345	AFG3L1P, APRT, GAS8-AS1, CBFA2T3, CDH15, CYBA, DPEP1, FANCA, GALNS, GAS8, MC1R, MVD, CHMP1A, RPL13, SPG7, CDK10, VPS9D1, PIEZO1, TUBB3, PRDM7, TCF25, CPNE7, IL17C, ANKRD11, TRAPPC2L, DEF8, DBNDD1, CDT1, SPIRE2, ZNF469, CENPBD1, ZNF276, RNF166, SPATA2L, SPATA33, ZC3H18, SLC22A31, ZFPM1, SNAI3-AS1, ZNF778, ACSF3, LINC00304, SNAI3, LOC339059, CTU2, PABPN1L, LOC400558, SNORD68, VPS9D1-AS1, LOC1001296…
17p11.2	0.23021	chr17:18926273-20766001	ALDH3A1, ALDH3A2, MFAP4, MAPK7, PRPSAP2, RNF112, ULK2, GRAP, AKAP10, EPN2, SNORD3B-1, B9D1, SLC47A1, SPECC1, SLC5A10, SLC47A2, CDRT15L2, LGALS9B, CCDC144CP, LOC388436, GRAPL, FAM83G, KRT16P3, SNORA59A, SNORD3A, SNORD3C, SNORD3D, LOC100287072, MIR1180, EPN2-AS1, EPN2-IT1, FAM106B
17q25.3	5.9128e-55	chr17:80872597-83257441	ACTG1, ARHGDIA, CD7, CSNK1D, SLC25A10, FASN, GCGR, UTS2R, GPS1, FOXK2, MAFG, P4HB, PDE6G, PYCR1, PCYT2, RAC3, RFNG, MRPL12, SECTM1, TBCD, SLC16A3, HGS, AATK, ALYREF, BAIAP2, RAB40B, CEP131, FSCN2, NARF, DCXR, ANAPC11, SIRT7, NPLOC4, WDR45B, RPTOR, BAHCC1, DUS1L, FN3K, ASPSCR1, C17orf62, CHMP6, FN3KRP, OGFOD3, ZNF750, FAAP100, TSPAN10, MAFG-AS1, PPP1R27, SLC38A10, TEPSIN, B3GNTL1, NOTUM, CENPX, LR…
19p13.3	2.6825e-66	chr19:1-1709930	ATP5D, AZU1, HCN2, BSG, CDC34, CIRBP, CNN2, CFD, ARID3A, EFNA2, ELANE, GAMT, GPX4, GZMM, PALM, POLR2E, POLRMT, PRTN3, PTBP1, RPS15, STK11, TCF3, MADCAM1, PLPP2, MED16, FSTL3, APC2, ABCA7, UQCR11, SBNO2, ARHGAP45, SHC2, DAZAP1, RNU6-1, FGF22, THEG, MBD3, MIER2, PCSK4, C19orf24, RNF126, WDR18, PLPPR3, OR4F17, KISS1R, MUM1, MIDN, R3HDM4, TMEM259, TPGS1, REEP6, GRIN3B, MISP, PLK5, C2CD4C, CIRBP-AS1, …
19q13.42	1.2905e-21	chr19:55047986-55707916	IL11, PTPRH, RPL28, SYT5, TNNI3, TNNT1, U2AF2, PPP6R1, HSPBP1, UBE2S, CCDC106, EPN1, ZNF580, ZNF581, PPP1R12C, EPS8L1, NAT14, ISOC2, BRSK1, KMT5C, FIZ1, ZNF628, RDH13, COX6B2, TMEM190, ZNF524, ZNF784, ZNF579, TMEM86B, SSC5D, TMEM150B, FAM71E2, DNAAF3, TMEM238, SBK2, SHISA7, SBK3, ZNF865, MIR6802, MIR6804, MIR6805, MIR6803, MIR7975
20q13.33	1.4862e-47	chr20:62094361-64444167	hsa-mir-941-3, CHRNA4, COL9A3, EEF1A2, NPBWR2, KCNQ2, LAMA5, MYT1, NTSR1, OPRL1, PSMA7, PTK6, RPS21, SRMS, TCEA2, TPD52L2, TNFRSF6B, OSBPL2, ARFRP1, RGS19, TCFL5, ADRM1, OGFR, DIDO1, HRH3, PRPF6, SS18L1, MTG2, GMEB2, SLCO4A1, STMN3, RTEL1, SOX18, YTHDF1, LIME1, UCKL1, GID8, PCMTD2, MRGBP, ARFGAP1, SLC2A4RG, ZNF512B, COL20A1, SLC17A9, LOC63930, FNDC11, PPDPF, BIRC7, DNAJC5, CABLES2, ZGPAT, HELZ2, …
21p11.2	1.3963e-12	chr21:9276331-13015801	BAGE, TPTE, BAGE4, BAGE3, BAGE2, MGC39584, LOC105379511, LOC105379514
21p12	0.00056788	chr21:1-5265498	PWP2, C21orf33, ICOSLG, LOC105372833
21q22.3	2.6512e-19	chr21:44021915-44481582	AIRE, C21orf2, PFKL, PWP2, TRAPPC10, TRPM2, C21orf33, ICOSLG, DNMT3L, LRRC3, LRRC3-AS1, TRPM2-AS, LOC105372833
22q13.1	5.5101e-19	chr22:37038939-38258895	H1F0, IL2RB, LGALS1, LGALS2, MFNG, POLR2F, RAC2, SOX10, SSTR3, PLA2G6, GALR3, PICK1, TRIOBP, CDC42EP1, GCAT, SLC16A8, SH3BP1, MAFF, TMEM184B, GGA1, CYTH4, CARD10, EIF3L, PDXP, NOL12, KCTD17, BAIAP2L2, C22orf23, MICALL1, ELFN2, C1QTNF6, ANKRD54, TMPRSS6, MIR658, MIR659, LOC100506271, MIR4534, MIR5096, LOC101927051, MIR6820, SNORA92
Xq28	2.5051e-06	chrX:153421959-154671448	ABCD1, ARHGAP4, ATP2B3, ATP6AP1, AVPR2, BGN, TEX28, DNASE1L1, DUSP9, EMD, FLNA, G6PD, OPN1MW, GDI1, HCFC1, IDH3G, IRAK1, L1CAM, MECP2, PLXNB3, OPN1LW, RENBP, RPL10, SLC6A8, SSR4, TAZ, NAA10, UBL4A, TMEM187, LAGE3, SLC10A3, TKTL1, IKBKG, FAM50A, BCAP31, TREX2, SRPK3, SNORA70, CTAG2, PLXNA3, HAUS7, PDZD4, FAM3A, FAM58A, PNCK, CH17-340M24.3, CTAG1A, OPN1MW2, FAM223A, MIR718, MIR3202-2, MIR3202-1, HC…
Yq11.21	3.0464e-80	chrY:10128394-11083675	TTTY23

## Sheet: S.Table 2b. TNAC_del
focal SCNA deletion in TNAC
cytoband	q_value	wide_peak_boundaries	Gene
1p36.32	0.011572	chr1:3866082-5865706	AJAP1, LOC284661, C1orf174, LINC01346, LINC01134, MIR4689, MIR4417
1q44	3.3267e-05	chr1:243226969-243926900	AKT3, SDCCAG8, MIR4677
3q23	0.20142	chr3:139115568-140685566	RBP1, RBP2, COPB2, MRPS22, CLSTN2, PISRT1, NMNAT3, LOC100507291, CLSTN2-AS1
4p15.2	3.4712e-13	chr4:21560947-21640932	LOC105374516
4q13.2	0.08074	chr4:68211505-68648175	UGT2B17, TMPRSS11E, YTHDC1, TMPRSS11B
5p13.3	2.942e-05	chr5:28918722-29388644	LSP1P3, LOC101929645, LOC101929660
5q13.2	3.9963e-39	chr5:69589578-70029571	SMA4, GUSBP3, LOC102724392
5q31.1	0.063478	chr5:133048830-133958817	HSPA4, FSTL4, MIR1289-2, WSPAR
6p21.2	0.045653	chr6:39723975-41172736	MOCS1, NFYA, APOBEC2, DAAM2, TREM2, LRFN2, ADCY10P1, OARD1, TSPO2, UNC5CL, TREML1, LINC00951, TDRG1, LOC100505635, LOC101929555
6p21.32	6.8525e-14	chr6:32222142-32852182	HLA-DOB, HLA-DQA1, HLA-DQA2, HLA-DQB1, HLA-DQB2, HLA-DRA, HLA-DRB1, HLA-DRB5, HLA-DRB6, PSMB8, TAP2, C6orf10, BTNL2, HCG23, PSMB8-AS1, MIR3135B, LOC101929163, HLA-DQB1-AS1
6q22.33	1.124e-55	chr6:128016779-128101063	LOC101928140
7q11.21	2.1607e-27	chr7:57129659-63294595	ZNF716, GUSBP10, MIR3147, LOC100653233, LOC105375297
7q34	0.0012031	chr7:142268736-143080774	EPHB6, KEL, PRSS1, PRSS2, TRPV6, TRPV5, OR6W1P, OR9A2, C7orf34, OR6V1, MTRNR2L6
8p21.3	0.18627	chr8:20214195-21694165	LZTS1, LOC286114, LZTS1-AS1, LOC101929172, LOC102467222
8p23.2	7.0383e-12	chr8:2139210-2938904	LOC101927815
8q24.21	2.0386e-29	chr8:128147092-129224250	MIR1208, LINC00824
9p21.3	0.00021943	chr9:21558581-23501032	CDKN2A, CDKN2B, MTAP, CDKN2A-AS1, DMRTA1, LINC01239, CDKN2B-AS1
9q31.1	1.1066e-30	chr9:100572474-101335851	PLPPR1, MURC
11q24.2	0.069366	chr11:121283308-135086622	ACRV1, APLP2, CHEK1, ETS1, FLI1, HSPA8, STT3A, KCNJ1, KCNJ5, VWA5A, NFRKB, NRGN, OPCML, SC5D, ST3GAL4, SORL1, SRPRA, ST14, ZNF202, BARX2, EI24, FEZ1, ARHGAP32, ADAMTS8, IGSF9B, NCAPD3, VSIG2, OR8G2, OR8B8, OR8G1, OR8B2, ACAD8, B3GAT1, DCPS, ZBTB44, THYN1, DDX25, NTM, CDON, SPA17, SIAE, ROBO4, FOXRED1, SCN3B, CRTAM, PRDM10, GRAMD1B, PKNOX2, TP53AIP1, ROBO3, FAM118B, MSANTD2, CLMP, C11orf63, CCDC15…
12p13.2	3.8312e-16	chr12:11019812-11309806	PRB3, TAS2R43, TAS2R31, TAS2R46, TAS2R30, TAS2R19, TAS2R42, SMIM10L1
13q12.13	0.21205	chr13:1-114364328	PARP4, ALOX5AP, ATP12A, ATP4B, ATP7B, BRCA2, KLF5, BTF3P11, CDK8, CDX2, RCBTB2, CLN5, COL4A1, COL4A2, CPB2, DACH1, DCT, GPR183, EDNRB, EFNB2, ELF1, ERCC5, ESD, F7, F10, FGF9, FGF14, GPC5, FOXO1, FLT1, FLT3, GAS6, GJA3, GJB2, GPR12, GPR18, MLNR, GTF2F2, GTF3A, GUCY1B2, HMGB1, HTR2A, ING1, PDX1, KPNA3, IPO5, LAMP1, LCP1, LIG4, LMO7, MAB21L1, SMAD9, MIPEP, NEK3, PABPC3, PCCA, PCDH8, PCDH9, UBL3, POU…
14q32.33	4.5514e-14	chr14:75593937-107043718	hsa-mir-1185-2, SERPINA3, AKT1, BDKRB1, BDKRB2, CALM1, SERPINA6, FOXN3, CHGA, CKB, CRIP1, CRIP2, DIO2, DIO3, DYNC1H1, EIF5, ELK2AP, EML1, ESRRB, GALC, GSTZ1, GTF2A1, BRF1, HSP90AA1, IFI27, ITPK1, JAG2, KLC1, MARK3, ATXN3, NDUFB1, SERPINA5, SERPINA1, SERPINA4, PPP2R5C, LGMN, PSMC1, MOK, SEL1L, TGFB3, TNFAIP2, TRAF3, TSHR, VRK1, WARS, XRCC3, YY1, GPR68, TCL1A, GPR65, ADAM6, DLK1, CCNK, ALKBH1, MTA1…
15q13.3	2.9669e-13	chr15:29104680-32442908	CHRNA7, TRPM1, TJP1, FAN1, FAM189A1, DKFZP434L187, KLF13, MTMR10, NSMCE3, CHRFAM7A, ULK4P3, ULK4P1, ARHGAP11B, OTUD7A, LOC283710, GOLGA8IP, HERC2P10, MIR211, GOLGA8N, GOLGA8J, GOLGA8T, GOLGA8K, GOLGA8H, LOC100130111, LOC100288637, GOLGA8R, LOC102725022
15q22.2	0.053552	chr15:60450638-61898894	RORA, ICE2, RORA-AS2, RORA-AS1
16p11.2	1.7984e-05	chr16:33781287-35171383	hsa-mir-1826, UBE2MP1, LINC00273
17p12	0.027087	chr17:9727628-15746739	COX10, DNAH9, MYH1, MYH2, MYH3, MYH4, MYH8, PMP22, RCVRN, SCO1, MAP2K4, ZNF18, GAS7, MYH13, GLP2R, ARHGAP44, HS3ST3B1, HS3ST3A1, TRIM16, ADPRM, ZNF286A, ELAC2, TEKT3, MGC12916, MYOCD, CDRT7, CDRT8, CDRT15P1, CDRT15, DHRS7C, TVP23C, LINC00670, CDRT4, TBC1D26, CDRT1, TMEM220, SHISA6, GSG1L2, PIRT, MIR744, LOC100128006, MYHAS, LINC00675, MIR548H3, MAGOH2P, TVP23C-CDRT4, MIR4731, MIR1269B, COX10-AS1,…
17q12	3.0624e-08	chr17:33515568-34965475	CCL1, CCL2, CCL7, CCL8, CCL11, CCL13, CCT6B, ZNF830, TMEM132E, C17orf102, AA06, LOC101927239
17q21.31	1.8378e-09	chr17:46224771-46764735	NSF, LRRC37A, ARL17A, LRRC37A2, NSFP1, ARL17B
18q12.3	0.23638	chr18:1-80373285	ADCYAP1, AQP4, ATP5A1, BCL2, LDLRAD4, CDH2, CDH7, CETN1, CIDEA, CYB5A, DCC, DSC1, DSC2, DSC3, DSG1, DSG2, DSG3, DTNA, FECH, KDSR, GALR1, GALNT1, GATA6, GNAL, GRP, IMPA2, LAMA3, LMAN1, SMAD2, SMAD4, SMAD7, MBD1, MBP, MC2R, MC4R, MC5R, ME2, MEP1B, MYO5B, NARS, NDUFV2, NFATC1, NPC1, SERPINB2, ATP8B1, SERPINB5, SERPINB8, SERPINB10, SERPINB13, PIK3C3, PMAIP1, MAPK4, PTPN2, PTPRM, RAB27B, RBBP8, RIT2, …
18q21.1	0.18938	chr18:50283243-50796846	MAPK4, SKA1
19q13.42	0.00024682	chr19:54698023-54907999	FCAR, KIR2DL1, KIR2DL2, KIR2DL3, KIR2DL4, KIR2DS1, KIR2DS3, KIR2DS4, KIR2DS5, KIR3DL1, KIR3DL2, KIR3DS1, LILRP2, KIR3DL3, KIR2DS2, LOC101928804
20q11.21	0.044333	chr20:26206259-31267025	MLLT10P1, DEFB115, FRG1BP, FRG2EP, MIR663A, FRG1CP, MIR4477A, FRG1DP, LOC105379477, LINC01598, hsa-mir-941-3, hsa-mir-1259, ADA, ADRA1D, JAG1, AHCY, ASIP, ATP5E, AVP, BCL2L1, BFSP1, BMP2, BMP7, BPI, ENTPD6, CD40, CDC25B, CDH4, CEBPB, CENPB, CHGB, CHRNA4, COL9A3, CSE1L, CSNK2A1, CST1, CST2, CST3, CST4, CST5, CSTF1, CTSZ, CYP24A1, DNMT3B, E2F1, EDN3, EEF1A2, EPB41L1, EYA2, FKBP1A, FOXS1, GGT7, GHRH…
21q21.1	1.0201e-05	chr21:21794832-23084687	LINC00308, LOC101927843, MIR6130, ADARB1, AIRE, APP, ATP5J, ATP5O, BACH1, BAGE, PTTG1IP, C21orf2, TMEM50B, RUNX1, CBR1, CBR3, CBS, COL6A1, COL6A2, CRYAA, CSTB, CXADR, DSCAM, RCAN1, DYRK1A, ERG, ETS2, GABPA, GART, GRIK1, HLCS, HMGN1, PRMT2, IFNAR1, IFNAR2, IFNGR2, IL10RB, ITGB2, KCNE1, KCNJ6, KCNJ15, LSS, MX1, MX2, NCAM2, NDUFV3, PCNT, PCP4, PDE9A, PFKL, PKNOX1, TMPRSS15, PWP2, S100B, SH3BGR, ITSN…
22q11.1	0.0018049	chr22:11947892-16592286	POTEH, OR11H1, DUXAP8, POTEH-AS1, BMS1P17, LINC01297, BMS1P22

## Sheet: S.Table 2c. LK-TNBC_amp
focal SCNA amplification in LK-TNBC
cytoband	q_value	wide_peak_boundaries	Gene
1p36.33	3.7043e-19	chr1:1-3906072	hsa-mir-551a, CDK11B, DFFB, DVL1, MEGF6, GABRD, GNB1, PEX10, PRKCZ, SCNN1D, SKI, TP73, TNFRSF4, MMP23B, MMP23A, TNFRSF14, TNFRSF18, ISG15, PLCH2, CEP104, SLC35E2, RER1, NOC2L, ARHGEF16, SSU72, WRAP73, SDF4, MXRA8, CPSF3L, C1orf159, AURKAIP1, MRPL20, ATAD3A, PANK4, TP73-AS1, LRRC47, HES4, PRDM16, VWA1, NADK, MMEL1, OR4F5, LINC00115, MORN1, CPTP, OR4F16, CCNL2, TAS1R3, ATAD3B, PLEKHN1, PERM1, CFAP7…
1q42.13	0.011563	chr1:227948435-228668357	ARF1, GUK1, HIST3H3, TRIM17, GJC2, RHOU, C1orf35, TRIM11, OBSCN, WNT3A, HIST3H2A, MRPL55, HIST3H2BB, RNF187, IBA57, DUSP5P1, C1orf145, IBA57-AS1, BTNL10, RNA5S1, RNA5S2, RNA5S3, RNA5S4, RNA5S5, RNA5S6, RNA5S7, RNA5S9, RNA5S10, RNA5S11, RNA5S12, RNA5S13, RNA5S14, RNA5S15, RNA5S16, RNA5S17, MIR3620, MIR4666A, MIR6742, MIR7641-2
2q37.3	0.00010634	chr2:240413482-242193529	AGXT, KIF1A, BOK, DTYMK, GPC1, GPR35, HDLBP, SEPT2, PDCD1, PPP1R7, FARP2, STK25, CAPN10, PASK, ATG4B, SNED1, ANO7, THAP4, ANKMY1, RNPEPL1, GAL3ST2, C2orf54, ING5, NEU4, MTERF4, LOC200772, RTP5, LOC285095, DUSP28, AQP12A, MIR149, AQP12B, D2HGDH, LOC728323, PP14571, BOK-AS1, MIR3133, CAPN10-AS1, LINC01237, LOC102723927
3p21.31	1.9544e-05	chr3:50081661-50639704	CISH, GNAI2, GNAT1, HYAL1, SEMA3F, IFRD2, MAPKAPK3, SEMA3B, HYAL3, HYAL2, CACNA2D2, RBM5, NPRL2, SLC38A3, CYB561D2, TMEM115, RASSF1, TUSC2, NAT6, C3orf18, ZMYND10, HEMK1, LSMEM2, MIR566, SEMA3F-AS1, RBM5-AS1, SEMA3B-AS1, RASSF1-AS1, MIR5787, MIR6872
4p16.3	0.0029986	chr4:1-2480975	ATP5I, CTBP1, DGKQ, FGFR3, GAK, IDUA, LETM1, MYL5, PDE6B, RNF4, WHSC1, NELFA, ZNF141, SLBP, MAEA, PCGF3, SPON2, TACC3, MXD4, CPLX1, SLC26A1, FGFRL1, NKX1-1, PIGG, UVSSA, ZFYVE28, HAUS3, ABCA11P, MFSD7, TMEM175, CTBP1-AS2, TMEM129, ZNF595, FAM53A, ZNF721, ZNF718, CTBP1-AS, CRIPAK, RNF212, NAT8L, POLN, C4orf48, CFAP99, ZNF876P, ZNF732, SCARNA22, MIR571, MIR943, LOC100129917, LOC100130872, TMED11P, …
5p15.33	1.1686e-16	chr5:1-1560047	SDHA, SLC6A3, SLC9A3, TERT, TRIP13, PDCD6, SLC12A7, TPPP, EXOC3, PP7080, CEP72, AHRR, BRD9, ZDHHC11, LPCAT1, CLPTM1L, NKD2, EXOC3-AS1, CCDC127, PLEKHG4B, SLC6A19, SLC6A18, LRRC14B, LOC100288152, LOC100506688, LINC01511, MIR4457, MIR4456, MIR4635, LOC100996325, CTD-3080P12.3, MIR6075, HRAT5
6p21.33	6.9209e-05	chr6:31613768-32227141	AGER, AIF1, CFB, C2, C4A, C4B, CLIC1, ATF6B, CSNK2B, CYP21A2, CYP21A1P, DXO, HSPA1A, HSPA1B, HSPA1L, MSH5, NEU1, NOTCH4, PBX2, RNF5, SKIV2L, TNXA, TNXB, VARS, PRRC2A, BAG6, GPANK1, ABHD16A, NELFE, STK19, PPT2, AGPAT1, EHMT2, DDAH2, SNORD52, SNORD48, C6orf48, APOM, LSM2, C6orf47, LY6G5B, LY6G6D, GPSM3, FKBPL, LY6G6E, SLC44A4, VWA7, C6orf25, LY6G6C, LY6G5C, PRRT1, EGFL8, ZBTB12, LY6G6F, SAPCD1, SNO…
7p22.3	5.4162e-11	chr7:1-2759982	GNA12, GPER1, LFNG, NUDT1, PDGFA, PRKAR1B, MAFK, MAD1L1, EIF3B, ADAP1, IQCE, SUN1, INTS1, SNX8, MRM2, GET4, CYP2W1, DNAAF5, CHST12, FAM20C, MICALL2, TTYH3, PSMG3, C7orf50, ZFAND2A, COX19, PSMG3-AS1, GPR146, AMZ1, TMEM184A, BRAT1, TFAMP1, UNCX, ELFN1, GRIFIN, HRAT92, LOC442497, MIR339, WI2-2373I1.2, LOC100507642, MIR4648, MIR4655, LOC101926963, LOC101927000, LOC101927021, ELFN1-AS1, LOC101927181, …
7q22.1	5.8114e-07	chr7:102188748-102708772	CUX1, POLR2J, RASA4, SH2B2, ALKBH4, PRKRIP1, ORAI2, LRWD1, POLR2J2, SPDYE2, POLR2J3, SPDYE6, UPK3BL, RASA4B, LOC100289561, MIR548O, MIR4285, MIR4467, LOC100630923, MIR5090
7q36.1	3.1119e-09	chr7:150918574-151268464	CDK5, GBX1, KCNH2, NOS3, SLC4A2, SMARCD3, ASIC3, ABCF2, FASTK, ABCB8, CHPF2, TMUB1, AGAP3, ASB10, ATG9B, IQCA1L, MIR671
8q24.3	3.7043e-19	chr8:142243426-145138636	ADGRB1, CYC1, CYP11B1, CYP11B2, EEF1D, GLI4, GML, GPT, GRINA, HSF1, LY6E, LY6H, TONSL, PLEC, RPL8, TSTA3, ZNF7, ZNF16, PSCA, LY6D, JRK, DGAT1, GPAA1, FOXH1, RECQL4, LRRC14, ZNF623, PUF60, ZC3H3, ARC, BOP1, SCRIB, FBXL6, OPLAH, COMMD5, CPSF1, CYHR1, VPS28, HGH1, THEM6, EXOSC4, LY6K, SLC39A4, SLURP1, ZNF250, PYCRL, C8orf33, LYNX1, RHPN1-AS1, SLC52A2, GSDMD, ZNF696, ARHGAP39, ZNF34, SHARPIN, EPPK1, …
9q34.3	3.8484e-14	chr9:136067083-138394717	ABCA2, C8G, CACNA1B, ENTPD2, FUT7, GRIN1, NOTCH1, PTGDS, SNAPC4, TRAF2, LHX3, SSNA1, EDF1, CLIC3, SEC16A, TUBB4B, AGPAT2, SDCCAG3, NOXA1, MAN1B1, PMPCA, NELFB, NSMF, GPSM1, DKFZP434A062, NDOR1, PHPT1, ANAPC2, DPP7, EGFL7, FBXW5, TOR4A, EXD3, RABL6, INPP5E, NPDC1, CARD9, MRPL41, EHMT1, CCDC183, SNHG7, TMEM141, ARRDC1-AS1, SAPCD2, C9orf69, UAP1L1, ARRDC1, DPH7, TMEM203, ZMYND19, NACC2, LCN8, FAM69B…
10p15.2	0.043091	chr10:1-26629934	hsa-mir-511-1, ADARB2, ATP5C1, BMI1, CACNB2, CALML3, AKR1C4, KLF6, AKR1C1, AKR1C2, TRDMT1, GAD2, GATA3, GDI2, IDI1, IL2RA, IL15RA, ITIH2, MRC1, PFKFB3, PFKP, PHYH, PIP4K2A, PRKCQ, RSU1, VIM, STAM, MLLT10, CUBN, ITGA8, PRPF18, AKR1C3, CDC123, HACD1, PTER, NMT2, SPAG6, USP6NL, OPTN, NET1, NEBL, PITRM1, RPP38, CELF2, ZMYND11, NUDT5, WDR37, MSRB2, SEPHS1, KIN, DIP2C, LARP4B, COMMD3, GTPBP4, UPF2, RNU…
10q26.3	1.2059e-14	chr10:132670465-133797422	ADAM8, CYP2E1, ECHS1, INPP5A, UTF1, TUBGCP2, VENTX, CALY, CFAP46, ADGRA1, NKX6-2, KNDC1, MTG1, SYCE1, PRAP1, ZNF511, PAOX, FUOM, LINC01168, SPRNP1, FRG2B, SPRN, MIR202, SCART1, ADGRA1-AS1, DUX4, MIR3944, LINC01166, MIR202HG, LINC01167
11p15.5	1.0675e-08	chr11:1-2229640	AP2A2, CD151, CTSD, DRD4, DUSP8, HRAS, IGF2, INS, IRF7, LSP1, MUC2, MUC5AC, MUC6, POLR2L, PSMD13, RNH1, MRPL23, RPLP2, SCT, TALDO1, TH, TSPAN4, TNNI2, TNNT3, RASSF7, IFITM1, BRSK2, IFITM3, DEAF1, IFITM2, PKP3, SIRT3, IGF2-AS, BET1L, CEND1, CDHR5, TOLLIP, PIDD1, PNPLA2, PHRF1, SIGIRR, RIC8A, EPS8L2, CHID1, SLC25A22, PGGHG, PTDSS2, MOB2, SYT8, ODF3, LRRC56, LOC143666, SCGB1C1, NLRP6, LOC171391, TOL…
11q12.2	3.6588e-07	chr11:61455863-61932853	MYRF, TMEM258, DAGLA, FEN1, FADS1, FADS3, RAB3IL1, SYT7, FADS2, DKFZP434K028, RPLP0P2, PPP1R32, LRRC10B, MIR611, MIR1908, MIR4488, LOC101927495, MIR6746
11q14.1	0.0050595	chr11:77047584-78884354	CAPN5, CLNS1A, MYO7A, NDUFC2, OMP, PAK1, THRSP, GAB2, TENM4, AAMDC, RSF1, USP35, KCTD14, ALG8, NARS2, INTS4, GDPD4, AQP11, KCTD21, LOC646029, KCTD21-AS1, NDUFC2-KCTD14, LOC101928865, LOC101928896
12q24.31	2.5738e-19	chr12:124275332-124585302	NCOR2, RFLNA, ZNF664-FAM101A, MIR6880
13q34	4.4122e-07	chr13:112943188-114364328	ATP4B, F7, F10, GAS6, LAMP1, GRK1, TFDP1, CUL4A, PROZ, CDC16, RASA3, MCF2L, TMCO3, DCUN1D2, PCID2, UPF3A, GRTP1, ADPRHL1, CHAMP1, TMEM255B, LINC00452, GAS6-AS1, LINC00552, MCF2L-AS1, GAS6-AS2, MIR4502, MIR548AR, LINC00565, GRTP1-AS1, LINC00454, LOC101928841, MIR8075, LINC01054, F10-AS1
14q32.33	4.3933e-14	chr14:105123856-105763136	CRIP1, CRIP2, ELK2AP, BRF1, JAG2, MTA1, PACS2, TMEM121, BTBD6, NUDT14, C14orf80, TEX22, LOC100507437, MIR6765, MIR8071-1, LOC105370697
16p13.3	1.573e-21	chr16:1-2339554	ABCA3, ARHGDIG, CLCN7, ECI1, DNASE1L2, E4F1, GFER, HAGH, HBA1, HBA2, HBM, HBQ1, HBZ, IGFALS, MPG, NDUFB10, NME3, NME4, NTHL1, PKD1, RPL3L, RPS2, CAPN15, SSTR5, TPSAB1, TSC2, UBE2I, NPRL3, AXIN1, RGS11, CACNA1H, BAIAP3, RHBDL1, PIGQ, SYNGR3, SLC9A3R2, RAB11FIP3, IFT140, TELO2, NUBP2, MSLN, STUB1, MRPL28, TBL3, RNPS1, MAPK8IP3, TPSD1, TPSG1, RAB26, DECR2, SNORA64, SNORD60, SOX8, POLR3K, MSRB1, GNG1…
16q24.3	5.49e-12	chr16:88358446-90338345	AFG3L1P, APRT, GAS8-AS1, CBFA2T3, CDH15, CYBA, DPEP1, FANCA, GALNS, GAS8, MC1R, MVD, CHMP1A, RPL13, SPG7, CDK10, VPS9D1, PIEZO1, TUBB3, PRDM7, TCF25, CPNE7, IL17C, ANKRD11, TRAPPC2L, DEF8, DBNDD1, CDT1, SPIRE2, ZNF469, CENPBD1, ZNF276, RNF166, SPATA2L, SPATA33, ZC3H18, SLC22A31, ZFPM1, SNAI3-AS1, ZNF778, ACSF3, LINC00304, SNAI3, LOC339059, CTU2, PABPN1L, LOC400558, SNORD68, VPS9D1-AS1, LOC1001296…
17q25.3	6.5813e-24	chr17:80862598-83257441	ACTG1, ARHGDIA, CD7, CSNK1D, SLC25A10, FASN, GCGR, UTS2R, GPS1, FOXK2, MAFG, P4HB, PDE6G, PYCR1, PCYT2, RAC3, RFNG, MRPL12, SECTM1, TBCD, SLC16A3, HGS, AATK, ALYREF, BAIAP2, RAB40B, CEP131, FSCN2, NARF, DCXR, ANAPC11, SIRT7, NPLOC4, WDR45B, RPTOR, BAHCC1, DUS1L, FN3K, ASPSCR1, C17orf62, CHMP6, FN3KRP, OGFOD3, ZNF750, FAAP100, TSPAN10, MAFG-AS1, PPP1R27, SLC38A10, TEPSIN, B3GNTL1, NOTUM, CENPX, LR…
19p13.3	8.9184e-21	chr19:1-1599935	ATP5D, AZU1, HCN2, BSG, CDC34, CIRBP, CNN2, CFD, ARID3A, EFNA2, ELANE, GAMT, GPX4, GZMM, PALM, POLR2E, POLRMT, PRTN3, PTBP1, RPS15, STK11, MADCAM1, PLPP2, MED16, FSTL3, APC2, ABCA7, UQCR11, SBNO2, ARHGAP45, SHC2, DAZAP1, RNU6-1, FGF22, THEG, MBD3, MIER2, PCSK4, C19orf24, RNF126, WDR18, PLPPR3, OR4F17, KISS1R, MUM1, MIDN, R3HDM4, TMEM259, TPGS1, REEP6, GRIN3B, MISP, PLK5, C2CD4C, CIRBP-AS1, C19orf…
19q13.42	1.0138e-06	chr19:55047986-55707916	IL11, PTPRH, RPL28, SYT5, TNNI3, TNNT1, U2AF2, PPP6R1, HSPBP1, UBE2S, CCDC106, EPN1, ZNF580, ZNF581, PPP1R12C, EPS8L1, NAT14, ISOC2, BRSK1, KMT5C, FIZ1, ZNF628, RDH13, COX6B2, TMEM190, ZNF524, ZNF784, ZNF579, TMEM86B, SSC5D, TMEM150B, FAM71E2, DNAAF3, TMEM238, SBK2, SHISA7, SBK3, ZNF865, MIR6802, MIR6804, MIR6805, MIR6803, MIR7975
20q13.33	5.7405e-23	chr20:62094361-64444167	hsa-mir-941-3, CHRNA4, COL9A3, EEF1A2, NPBWR2, KCNQ2, LAMA5, MYT1, NTSR1, OPRL1, PSMA7, PTK6, RPS21, SRMS, TCEA2, TPD52L2, TNFRSF6B, OSBPL2, ARFRP1, RGS19, TCFL5, ADRM1, OGFR, DIDO1, HRH3, PRPF6, SS18L1, MTG2, GMEB2, SLCO4A1, STMN3, RTEL1, SOX18, YTHDF1, LIME1, UCKL1, GID8, PCMTD2, MRGBP, ARFGAP1, SLC2A4RG, ZNF512B, COL20A1, SLC17A9, LOC63930, FNDC11, PPDPF, BIRC7, DNAJC5, CABLES2, ZGPAT, HELZ2, …
21p12	4.3846e-06	chr21:1-5265498	PWP2, C21orf33, ICOSLG, LOC105372833
21q22.3	7.7783e-09	chr21:43702145-46709983	ADARB1, AIRE, PTTG1IP, C21orf2, COL6A1, COL6A2, CSTB, PRMT2, ITGB2, LSS, PCNT, PFKL, PWP2, S100B, SLC19A1, SUMO3, TRAPPC10, TRPM2, UBE2G2, C21orf33, PDXK, RRP1, MCM3AP, FTCD, DIP2A, POFUT2, ICOSLG, DNMT3L, PCBP3, C21orf58, YBEY, TSPEAR-AS1, TSPEAR, AGPAT3, COL18A1, LRRC3, SPATC1L, LINC01547, FAM207A, LINC00334, TSPEAR-AS2, MCM3AP-AS1, AATBC, KRTAP12-2, KRTAP12-1, KRTAP10-10, PICSAR, COL18A1-AS1, …
22q12.3	1.7685e-08	chr22:37028939-38258895	H1F0, IL2RB, LGALS1, LGALS2, MFNG, MPST, POLR2F, RAC2, SOX10, SSTR3, PLA2G6, GALR3, PICK1, TRIOBP, CDC42EP1, GCAT, SLC16A8, SH3BP1, MAFF, TMEM184B, GGA1, CYTH4, CARD10, EIF3L, PDXP, NOL12, KCTD17, BAIAP2L2, C22orf23, MICALL1, ELFN2, C1QTNF6, ANKRD54, TMPRSS6, MIR658, MIR659, LOC100506271, MIR4534, MIR5096, LOC101927051, MIR6820, SNORA92
Xq28	0.027747	chrX:153431955-154671448	ABCD1, ARHGAP4, ATP2B3, ATP6AP1, AVPR2, BGN, TEX28, DNASE1L1, DUSP9, EMD, FLNA, G6PD, OPN1MW, GDI1, HCFC1, IDH3G, IRAK1, L1CAM, MECP2, PLXNB3, OPN1LW, RENBP, RPL10, SLC6A8, SSR4, TAZ, NAA10, UBL4A, TMEM187, LAGE3, SLC10A3, TKTL1, IKBKG, FAM50A, BCAP31, TREX2, SRPK3, SNORA70, CTAG2, PLXNA3, HAUS7, PDZD4, FAM3A, FAM58A, PNCK, CH17-340M24.3, CTAG1A, OPN1MW2, FAM223A, MIR718, MIR3202-2, MIR3202-1, HC…
Yq11.21	2.0974e-24	chrY:10227413-11053720	TTTY23

## Sheet: S.Table 2d. LK-TNBC_del
focal SCNA deletion in LK-TNBC
cytoband	q_value	wide_peak_boundaries	Gene
3p21.2	0.055657	chr3:50598871-93915572	ACY1, ALAS1, ARF4, ERC2-IT1, CACNA1D, CISH, DNASE1L3, DOCK3, DUSP7, EPHA3, FHIT, FLNB, GBE1, GPR27, GRM2, HTR1F, ITIH1, ITIH3, ITIH4, MITF, CNTN3, PDHB, POU1F1, PRKCD, PTPRG, ROBO1, ROBO2, RPL29, ATXN7, NEK4, TKT, TMF1, TNNC1, WNT5A, MAPKAPK3, SLMAP, MANF, ACOX2, BAP1, CGGBP1, CADPS, SUCLG2, HESX1, UBA3, RRP9, MAGI1, DCAF1, PSMD6, PARP3, ARL6IP5, RPP14, FAM107A, NISCH, TWF2, PDZRN3, RAD54L2, FRMD…
4p15.31	0.050858	chr4:20701085-21850898	KCNIP4, MIR7978, LOC105374516
4q35.2	7.2714e-05	chr4:188143231-190214555	FRG1, LINC01060, FRG2, DUX4, DBET, LINC01262, LINC01596
5q13.2	6.2087e-17	chr5:70449568-70909560	SERF1A, SMA5, LOC441081, SERF1B, GUSBP9, LOC102724392
6p22.1	0.15745	chr6:28442786-29461956	GPX5, TRIM27, OR12D2, OR11A1, OR2W1, OR2J2, OR5V1, OR12D3, ZBED9, GPX6, ZNF311, LINC00533, LINC01623, HCG14, HCG16, OR2B3, OR2J3, OR14J1, OR10C1, LINC01556, LOC100129636, LOC101929006
6q22.33	2.367e-10	chr6:127584219-128886538	PTPRK, THEMIS, LOC101928140
7q11.21	8.0176e-11	chr7:57129660-63298484	ZNF716, GUSBP10, MIR3147, LOC100653233, LOC105375297
8p23.2	1.6305e-09	chr8:2139210-2938904	LOC101927815
8q24.21	7.5771e-08	chr8:128145612-129219539	MIR1208, LINC00824
9q31.1	8.1883e-14	chr9:100586111-101361874	PLPPR1
12p13.2	0.00087325	chr12:10769816-11549801	PRB1, PRB3, PRB4, PRH1, PRH2, PRR4, TAS2R9, TAS2R8, TAS2R7, TAS2R13, TAS2R10, TAS2R14, TAS2R43, TAS2R31, TAS2R46, TAS2R30, TAS2R19, TAS2R20, TAS2R50, TAS2R42, PRB2, SMIM10L1, PRH1-PRR4, PRH1-TAS2R14
13q14.2	0.085313	chr13:48260477-86920194	ATP7B, KLF5, BTF3P11, RCBTB2, CLN5, DACH1, EDNRB, MLNR, GUCY1B2, KPNA3, LMO7, NEK3, PCDH8, PCDH9, POU4F1, RB1, ATXN8OS, UCHL3, SCEL, DLEU2, UTP14C, TBC1D4, LPAR6, TRIM13, SPRY2, DLEU1, PIBF1, OLFM4, SUGT1, LECT1, KLF12, FNDC3A, DIS3, MYCBP2, FBXL3, INTS6, CKAP2, PCDH17, VPS36, PHF11, NDFIP2, RCBTB1, THSD1, CYSLTR2, SPRYD7, KLHL1, RBM26, PCDH20, RNF219, RNASEH2B, DHRS12, BORA, TDRD3, CDADC1, CAB39…
15q13.3	3.019e-09	chr15:29099263-33156548	CHRNA7, TRPM1, SCG5, TJP1, ARHGAP11A, FAN1, FAM189A1, DKFZP434L187, GREM1, KLF13, MTMR10, NSMCE3, CHRFAM7A, ULK4P3, ULK4P1, ARHGAP11B, OTUD7A, LOC283710, GOLGA8IP, FMN1, HERC2P10, MIR211, GOLGA8N, GOLGA8J, GOLGA8T, GOLGA8K, GOLGA8O, GOLGA8H, LOC100130111, LOC100131315, WHAMMP1, LOC100288637, LOC100996255, GOLGA8R, LOC101928042, LOC102725022, LOC105370757
21q21.1	0.0018148	chr21:21794832-23084687	LINC00308, LOC101927843, MIR6130

## Sheet: S.Table 3a. Up-regulated DEGs
1174 Up-regulated DEGs in TNAC vs. LK-TNBC
Criteria: log2foldchange > 2 & P-value < 0.01 & Adjusted P-value < 0.01
Gene name	log2FoldChange	P-value	Adjusted P-value
TNFRSF10B	2.05717	1.30101e-31	8.2905e-28
RP11-603J24.9	7.10184	8.88129e-30	3.77297e-26
ZBTB16	3.45861	1.39953e-29	5.35096e-26
RRP7BP	2.43119	4.61575e-26	1.26056e-22
RPL21P93	3.14127	7.43102e-24	1.49536e-20
EPS8L3	4.3286	1.13944e-23	1.98025e-20
ACSBG1	4.1976	1.13878e-23	1.98025e-20
RP11-566K19.9	6.10022	1.72315e-22	2.74512e-19
ACADL	3.7478	2.31625e-22	3.54238e-19
FMO4	2.27128	8.89938e-22	1.30869e-18
HBG2	6.6428	2.90771e-21	3.58624e-18
CTD-2542C24.14	3.94149	1.78999e-20	1.84969e-17
ATP1A4	4.15382	3.25563e-20	3.19169e-17
TOP1P1	2.7027	7.89503e-20	7.54647e-17
FAM90A14P	5.41681	1.47325e-19	1.37386e-16
GHR	2.21087	2.13743e-19	1.85733e-16
EPOR	2.42965	4.8487e-19	3.97736e-16
UCP2	2.20259	5.40794e-19	4.30765e-16
KYAT1	2.81772	7.38533e-19	5.4302e-16
PCBP2-OT1	2.63784	7.57667e-19	5.46578e-16
CTA-150C2.22	5.08985	3.10463e-18	1.97838e-15
DUX4L4	4.78361	3.65312e-18	2.28973e-15
SLC26A3	4.32023	8.60884e-18	4.63592e-15
PGAM1P5	2.73035	1.11579e-17	5.92518e-15
MS4A18	4.40949	1.86996e-17	9.16614e-15
MROH9	3.14011	4.0942e-17	1.98149e-14
SCN8A	2.01052	5.21915e-17	2.46357e-14
FBN2	3.20921	6.7907e-17	3.12814e-14
EEF1A1P12	3.93868	8.36602e-17	3.76313e-14
RAX2	4.13745	1.01162e-16	4.44578e-14
MEMO1P1	2.33717	1.78905e-16	7.43507e-14
KLHL31	2.98652	1.91626e-16	7.79429e-14
GUSB	2.3688	2.027e-16	8.15792e-14
SLC5A5	4.21941	2.05959e-16	8.20276e-14
RP11-229P13.27	4.2962	2.22572e-16	8.68347e-14
HPGD	3.22369	2.36032e-16	9.02444e-14
ZNF606	2.09289	2.89987e-16	1.09776e-13
RPS7P15	2.98325	3.44048e-16	1.28964e-13
CCT8P1	2.52171	4.0132e-16	1.47539e-13
RYR2	2.4566	4.47148e-16	1.62821e-13
NANOGP2	3.57631	7.15495e-16	2.53299e-13
HMGB3P8	3.19263	1.08615e-15	3.70784e-13
RPL21P120	3.7774	1.28852e-15	4.24701e-13
RP11-791G16.4	3.89532	1.70334e-15	5.42713e-13
RP11-9D8.1	4.17777	1.72848e-15	5.4617e-13
RP11-481E4.1	3.01129	2.01644e-15	6.26801e-13
GK3P	2.00875	2.68963e-15	8.22682e-13
FAM90A4P	4.44454	2.83233e-15	8.46024e-13
AC007383.4	2.1685	3.09204e-15	9.09393e-13
RP11-343C2.9	4.77317	3.32032e-15	9.61736e-13
HMGB1P11	3.14314	4.59696e-15	1.28292e-12
RP3-340B19.7	2.81064	4.8855e-15	1.34383e-12
TRIM49D1	4.66032	5.08552e-15	1.38885e-12
EYS	2.55217	6.62881e-15	1.78483e-12
TNXB	2.60765	7.57227e-15	2.0246e-12
SLCO1B1	3.96874	8.82141e-15	2.32605e-12
UGT2B27P	3.68268	8.93383e-15	2.33956e-12
MCHR1	2.98772	1.39684e-14	3.53688e-12
NQO1-DT	4.30042	1.8046e-14	4.45143e-12
AP002884.2	3.23271	2.30482e-14	5.57737e-12
RP5-905H7.10	3.7651	2.70172e-14	6.3764e-12
PLEKHG7	2.5181	2.75485e-14	6.4619e-12
MYPN	3.03009	2.95552e-14	6.89032e-12
HS6ST1P1	2.79767	3.17899e-14	7.32202e-12
RP11-337C18.4	2.96533	3.2414e-14	7.42106e-12
SLCO1A2	2.89022	3.85473e-14	8.72081e-12
HAAO	2.24814	4.33986e-14	9.76059e-12
NPM1P32	3.85461	4.76124e-14	1.05838e-11
CCNYL5	3.0811	5.03098e-14	1.10549e-11
AC004022.8	2.61159	5.01703e-14	1.10549e-11
RP11-561O23.9	2.0177	5.17798e-14	1.13129e-11
GCSHP3	3.48975	7.02061e-14	1.47487e-11
GSTM5	4.72108	7.16784e-14	1.49757e-11
RP3-469D22.1	3.58407	8.96066e-14	1.81271e-11
PTENP1	2.89466	1.09057e-13	2.17171e-11
OR5B17	3.50107	1.1854e-13	2.331e-11
SLC25A18	2.71175	1.18885e-13	2.331e-11
EIF4EP1	2.04521	1.3322e-13	2.58556e-11
ABCC12	3.14318	1.96748e-13	3.6695e-11
CXADRP2	3.05555	2.16673e-13	3.98282e-11
USP17L23	4.91496	2.23003e-13	4.07956e-11
IFNA10	3.68584	2.44034e-13	4.42199e-11
GAGE13	4.16461	2.53943e-13	4.57984e-11
GLYATL1B	2.85499	3.10884e-13	5.47757e-11
KIF4B	3.33779	3.93454e-13	6.83787e-11
LINC02169	3.06749	3.99282e-13	6.85963e-11
NAT2	2.883	4.00088e-13	6.85963e-11
TPO	2.45728	4.83253e-13	8.06843e-11
TERB2	3.1273	4.9596e-13	8.24458e-11
CXorf49B	3.79888	5.49097e-13	9.08838e-11
UGT2B25P	3.63927	6.31424e-13	1.0406e-10
RP1	2.47672	6.79092e-13	1.11435e-10
CTD-2368P22.2	2.49988	7.28456e-13	1.19025e-10
AC129492.6	3.07869	7.87956e-13	1.27655e-10
POTEH-AS1	3.95421	8.68723e-13	1.39723e-10
DOCK11P1	2.6041	8.69753e-13	1.39723e-10
CLCA1	2.81952	9.11326e-13	1.44368e-10
AC094019.4	2.31331	9.13771e-13	1.44368e-10
RP11-687M24.4	3.62233	9.28002e-13	1.46013e-10
SLC2A14	3.41651	9.51921e-13	1.4795e-10
ZNF971P	3.5959	9.86483e-13	1.50869e-10
ANKRD20A19P	3.44273	9.85553e-13	1.50869e-10
OR5H1	3.4274	1.0889e-12	1.64558e-10
OR5H15	3.31728	1.1149e-12	1.67823e-10
RP11-125O5.2	3.45477	1.20695e-12	1.79558e-10
FMO5	2.28849	1.27296e-12	1.87916e-10
NASPP1	2.83791	1.44602e-12	2.0942e-10
C4A-AS1	2.39521	1.44542e-12	2.0942e-10
PGC	3.89184	1.52005e-12	2.18488e-10
RP1-4G17.5	3.84633	1.68317e-12	2.39236e-10
ACSM3	2.6637	1.84398e-12	2.61122e-10
CLPSL1	2.57184	1.97505e-12	2.76609e-10
PGAM4	2.73563	2.20449e-12	3.06496e-10
RPSAP45	3.53964	2.39713e-12	3.28502e-10
CTD-2139B15.2	3.27796	2.4795e-12	3.37744e-10
GCSHP5	2.5212	2.94007e-12	3.9721e-10
IGSF22	2.31483	3.0241e-12	4.07125e-10
RP11-416N13.1	2.60749	3.09911e-12	4.11429e-10
TUBBP10	2.50881	3.0978e-12	4.11429e-10
ADCY10	2.26721	3.08234e-12	4.11429e-10
CTD-2014N11.2	2.45627	3.23909e-12	4.28524e-10
ENSG00000284298	4.16223	3.25657e-12	4.2935e-10
RALYL	3.42204	3.35993e-12	4.41456e-10
CTNNA2	3.20897	3.42727e-12	4.48529e-10
TRIM36	2.05164	3.7824e-12	4.83666e-10
RRAS2P1	2.63092	3.81712e-12	4.86479e-10
ZNF962P	2.8302	3.87142e-12	4.9176e-10
CYP2B6	3.26605	4.00325e-12	5.03488e-10
RPL21P11	3.53516	4.39099e-12	5.46857e-10
AC078899.3	2.89025	4.38571e-12	5.46857e-10
XXbac-BPG116M5.15	2.37185	4.66896e-12	5.73997e-10
RP1-20C7.7	3.20337	4.79658e-12	5.8647e-10
SLC38A4	2.31595	4.823e-12	5.86713e-10
C19orf18	2.21868	4.83378e-12	5.86713e-10
MC4R	3.4693	4.90767e-12	5.93796e-10
ZNRF4	3.39064	6.07031e-12	7.20783e-10
RP11-294C11.7	4.29255	7.23506e-12	8.4337e-10
OR8D4	3.07499	7.58798e-12	8.81662e-10
RP11-400K9.1	3.0051	7.60968e-12	8.81662e-10
ACSM1	3.13571	8.74612e-12	9.95236e-10
CYP21A2	2.46844	9.35926e-12	1.06185e-09
TUBB4BP3	3.66783	9.82456e-12	1.10806e-09
NLRP13	3.07135	1.02929e-11	1.15746e-09
RP11-277J24.7	2.67876	1.05259e-11	1.17553e-09
RRN3P4	2.61282	1.08444e-11	1.2053e-09
AKR1D1	3.13955	1.14864e-11	1.26881e-09
CATSPER2P1	2.07811	1.21403e-11	1.32621e-09
CYP2A6	3.71586	1.2404e-11	1.34552e-09
ATP1B2	2.04501	1.30418e-11	1.40462e-09
ZSCAN10	2.96697	1.40988e-11	1.49737e-09
POM121L3P	3.6972	1.42729e-11	1.50749e-09
FMO6P	2.23491	1.45143e-11	1.52456e-09
LINC01252	2.44958	1.5515e-11	1.6252e-09
ENSG00000283830	3.63817	1.66145e-11	1.68498e-09
ENSG00000283893	3.63817	1.66145e-11	1.68498e-09
ENSG00000283898	3.63817	1.66145e-11	1.68498e-09
ENSG00000284002	3.63817	1.66145e-11	1.68498e-09
ENSG00000284066	3.63817	1.66145e-11	1.68498e-09
ENSG00000284156	3.63817	1.66145e-11	1.68498e-09
ENSG00000284174	3.63817	1.66145e-11	1.68498e-09
ENSG00000284475	3.63817	1.66145e-11	1.68498e-09
ENSG00000284502	3.63817	1.66145e-11	1.68498e-09
ENSG00000284507	3.63817	1.66145e-11	1.68498e-09
RP11-815D16.1	2.67501	1.67875e-11	1.69803e-09
MIR1302-2HG	3.6042	1.7847e-11	1.79097e-09
RP11-548H18.2	2.10343	1.82871e-11	1.82555e-09
RPS7P11	2.04774	1.93502e-11	1.91172e-09
OR7E47P	2.73373	1.96585e-11	1.93521e-09
SERHL	2.65778	1.96892e-11	1.93521e-09
RP13-15M17.1	2.27916	2.00975e-11	1.96022e-09
AC078899.1	2.27457	2.05173e-11	1.99101e-09
MUC22	3.49719	2.22898e-11	2.15754e-09
SDHCP2	2.65154	2.37104e-11	2.28925e-09
UBTFL1	3.55233	2.40315e-11	2.31441e-09
OR7E41P	3.25239	2.41339e-11	2.31843e-09
TAF9BP1	2.06346	2.4556e-11	2.35307e-09
ASB11	3.08537	2.57948e-11	2.45945e-09
CYP21A1P	2.31105	2.8146e-11	2.65712e-09
FOXD4L5	3.32464	2.86238e-11	2.68895e-09
GLYATL1P4	3.20665	2.93403e-11	2.7495e-09
AKNAD1	2.21256	3.02759e-11	2.82334e-09
F9	2.73858	3.0357e-11	2.82401e-09
OR13Z1P	2.32813	3.04738e-11	2.828e-09
BCRP3	2.25879	3.12592e-11	2.89386e-09
RPL7AP15	2.2033	3.18025e-11	2.93704e-09
AC104534.2	2.27768	3.36397e-11	3.06233e-09
POTEB2	3.40934	3.61185e-11	3.26466e-09
FTOP1	2.50461	3.66294e-11	3.30304e-09
PPIAP77	2.59861	3.95581e-11	3.55634e-09
SPRR2B	3.49746	4.03986e-11	3.61733e-09
TRGC1	2.78195	4.08471e-11	3.64894e-09
TGM4	2.89165	4.16085e-11	3.7083e-09
SPANXN1	2.98846	4.56332e-11	4.04812e-09
RP11-510I21.1	3.03534	4.78629e-11	4.22631e-09
C1orf87	3.04656	4.94069e-11	4.34258e-09
NANOGP9	2.84742	5.76336e-11	4.97418e-09
FOXG1	3.30563	5.92188e-11	5.09948e-09
NPM1P24	2.47443	6.35992e-11	5.45213e-09
RP11-155G14.5	2.33012	6.41022e-11	5.48296e-09
DEFB105A	3.36445	6.44748e-11	5.50252e-09
RP11-490H24.5	3.40877	6.693e-11	5.67406e-09
NOL8P1	2.40985	6.83369e-11	5.76775e-09
OR10AG1	3.1749	6.89359e-11	5.79274e-09
RPL10P9	2.83085	7.01358e-11	5.88064e-09
RP11-1099M24.9	2.5051	7.24558e-11	6.04863e-09
SIX6	2.83039	7.34314e-11	6.11672e-09
ALOX12B	2.91595	7.46598e-11	6.18131e-09
FBXW12	2.56542	7.44977e-11	6.18131e-09
TMPRSS9	2.48604	7.46918e-11	6.18131e-09
KRTAP10-4	3.48237	7.51379e-11	6.2048e-09
RP11-30K9.1	3.11588	8.0329e-11	6.59077e-09
RP11-766N7.5	2.25914	8.08495e-11	6.61927e-09
CTD-2014N11.3	2.39859	8.77189e-11	7.15105e-09
FTH1P11	2.05843	9.05117e-11	7.3474e-09
KRT16P1	3.49827	9.26931e-11	7.50853e-09
AMY1A	3.26474	9.30231e-11	7.51852e-09
SP8	3.0128	1.04049e-10	8.34003e-09
FKBP5	2.10727	1.04879e-10	8.389e-09
OR4F8BP	3.69388	1.09999e-10	8.78014e-09
CYP4A11	2.09504	1.17107e-10	9.30863e-09
SRP14P4	2.1013	1.20019e-10	9.52034e-09
CTA-392E5.1	2.27639	1.21806e-10	9.64209e-09
OR5H6	3.11919	1.23406e-10	9.74859e-09
KCNE5	3.11908	1.24144e-10	9.78667e-09
HAUS6P1	2.73803	1.25138e-10	9.84473e-09
CA4	3.2789	1.27682e-10	1.00037e-08
RP1-199L16.2	2.63271	1.32793e-10	1.03366e-08
CCT7P2	2.45301	1.41562e-10	1.09123e-08
RPS4Y1	4.07322	1.4417e-10	1.1056e-08
AADAT	2.42583	1.45517e-10	1.11052e-08
RPSAP49	3.08817	1.52164e-10	1.15205e-08
FFAR1	3.13236	1.54264e-10	1.16105e-08
TOPAZ1	2.99962	1.57131e-10	1.1803e-08
OR5AN1	2.67559	1.64878e-10	1.23606e-08
TRIM53BP	3.5126	1.71845e-10	1.28076e-08
RP11-867G23.12	3.19032	1.73792e-10	1.29276e-08
AC114730.7	2.98498	1.8556e-10	1.37494e-08
ADAMTS8	2.46624	1.87354e-10	1.38555e-08
MAOA	2.05445	1.95861e-10	1.44129e-08
FOXF1	2.97412	2.04483e-10	1.49774e-08
DDX6P2	2.97794	2.13438e-10	1.5544e-08
DDC	2.81867	2.17975e-10	1.58442e-08
OR4M2	3.19227	2.19754e-10	1.59241e-08
UGT2B10	2.5471	2.19908e-10	1.59241e-08
RP11-26H16.1	2.89952	2.23234e-10	1.61344e-08
AADACL2	2.58292	2.25995e-10	1.62419e-08
RP11-57H14.2	2.7034	2.36349e-10	1.68952e-08
SLC26A4	2.52219	2.35559e-10	1.68952e-08
TUBB2BP1	3.86358	2.37953e-10	1.69421e-08
OR2U1P	2.38402	2.3847e-10	1.69473e-08
BRAFP1	2.41939	2.48811e-10	1.76144e-08
BTNL8	2.56077	2.55292e-10	1.80089e-08
RP11-395L14.19	3.11544	2.59502e-10	1.82722e-08
CACNA1G	2.24083	2.70204e-10	1.89212e-08
PRAMEF25	3.57647	2.79443e-10	1.94612e-08
DUX4L7	3.79276	2.80202e-10	1.94787e-08
TMEM185AP1	3.3409	2.92018e-10	2.02632e-08
IFNA7	3.22044	3.0276e-10	2.08197e-08
AC006128.2	3.48007	3.21495e-10	2.19501e-08
TRIM49B	2.92743	3.49898e-10	2.38043e-08
LDLRAD2	2.05246	3.56295e-10	2.41964e-08
RP11-529G21.3	3.02401	3.66605e-10	2.48524e-08
RP11-470M1.2	2.09427	3.69788e-10	2.50239e-08
PFKFB1	2.58355	3.72034e-10	2.51313e-08
RP11-295D4.1	2.87267	3.7746e-10	2.54529e-08
OR8U1	3.03813	3.97436e-10	2.66122e-08
OR7E84P	3.17058	4.02243e-10	2.6887e-08
TRIM64	3.28904	4.20264e-10	2.7945e-08
HMGA1P2	2.30174	4.39201e-10	2.90024e-08
MYOC	2.79923	4.40562e-10	2.90421e-08
CASQ1	2.80055	4.74808e-10	3.09792e-08
CH17-98J9.1	2.63554	4.79052e-10	3.11498e-08
PRAMEF9	3.15943	5.11867e-10	3.29473e-08
RP11-101E5.6	3.20026	5.34329e-10	3.42777e-08
CPSF1P1	2.37394	5.62289e-10	3.57713e-08
RP11-476C8.2	2.25338	5.61476e-10	3.57713e-08
CTAGE1	2.82644	5.7695e-10	3.66431e-08
ICE2P2	2.50747	5.84152e-10	3.69776e-08
GP6	2.16154	5.91886e-10	3.74052e-08
NLRP4	2.59127	6.01689e-10	3.7962e-08
RPL23AP38	3.23312	6.40213e-10	4.02597e-08
RPL21P4	3.11572	6.54589e-10	4.10288e-08
ENSG00000283767	3.32573	6.9303e-10	4.22604e-08
ENSG00000283820	3.32573	6.9303e-10	4.22604e-08
ENSG00000283878	3.32573	6.9303e-10	4.22604e-08
ENSG00000283884	3.32573	6.9303e-10	4.22604e-08
ENSG00000283955	3.32573	6.9303e-10	4.22604e-08
ENSG00000284025	3.32573	6.9303e-10	4.22604e-08
ENSG00000284181	3.32573	6.9303e-10	4.22604e-08
ENSG00000284210	3.32573	6.9303e-10	4.22604e-08
ENSG00000284262	3.32573	6.9303e-10	4.22604e-08
ENSG00000284383	3.32573	6.9303e-10	4.22604e-08
ENSG00000284496	3.32573	6.9303e-10	4.22604e-08
OR2K2	2.98041	6.8229e-10	4.22604e-08
HNRNPA1P4	2.80492	6.8917e-10	4.22604e-08
SYCP1	2.84996	7.26927e-10	4.41164e-08
FTH1P5	3.07995	7.77358e-10	4.68794e-08
CTA-384D8.36	2.39379	7.96926e-10	4.79837e-08
DUX4L14	3.35875	8.4742e-10	5.07046e-08
DUX4L11	3.35875	8.4742e-10	5.07046e-08
POLR3GP1	2.4748	8.6217e-10	5.13461e-08
RPL10P3	2.33847	8.68474e-10	5.15609e-08
CSGALNACT2P2	2.99667	8.90644e-10	5.27952e-08
CTBP2P8	2.19404	8.97249e-10	5.31044e-08
CTD-2311B13.5	3.44933	9.58658e-10	5.63897e-08
NANOGP1	3.31545	9.77316e-10	5.73989e-08
PRAMEF22	3.3752	1.0119e-09	5.91575e-08
SULT1E1	2.41866	1.02286e-09	5.9616e-08
OPN1LW	3.14839	1.0678e-09	6.21402e-08
LINC01554	3.03579	1.10151e-09	6.37144e-08
RP11-330L19.1	2.09794	1.10847e-09	6.40201e-08
SERBP1P6	2.01581	1.12051e-09	6.45203e-08
ARMC12	2.39937	1.12289e-09	6.45601e-08
RP5-1092L12.2	2.19329	1.12772e-09	6.47405e-08
RP11-142C4.5	2.16099	1.16602e-09	6.66393e-08
GAPDHP74	2.68555	1.18146e-09	6.74132e-08
RP11-341D18.2	2.91933	1.18917e-09	6.76591e-08
MAP3K19	2.27686	1.23838e-09	7.01456e-08
CYP4F12	2.1628	1.24907e-09	7.05423e-08
ABCC2	2.02162	1.24732e-09	7.05423e-08
DIRC1	2.78048	1.26135e-09	7.11304e-08
CTD-2272G21.2	2.82831	1.26779e-09	7.13882e-08
RP11-155G14.6	2.38872	1.27931e-09	7.19309e-08
MBD3L4	3.05642	1.29051e-09	7.23482e-08
RAX	2.70629	1.33768e-09	7.46325e-08
RP11-95M15.2	2.80519	1.39917e-09	7.76427e-08
HNRNPA3P10	2.10782	1.41963e-09	7.86642e-08
CYLC2	2.79448	1.47847e-09	8.16875e-08
ZNF833P	2.04422	1.47771e-09	8.16875e-08
RP1-317E23.6	2.86956	1.48979e-09	8.21942e-08
SPTLC1P1	2.04246	1.50537e-09	8.26902e-08
ELOVL7	2.19024	1.5281e-09	8.35844e-08
CT47B1	3.477	1.61469e-09	8.78182e-08
PSAT1P1	2.49175	1.62266e-09	8.81261e-08
ETF1P3	2.39723	1.65538e-09	8.9663e-08
CEACAM16	2.75381	1.68041e-09	9.07471e-08
TRIM64EP	3.16453	1.72927e-09	9.31226e-08
ENSG00000283826	4.16091	1.75446e-09	9.4346e-08
RPS24P19	2.09351	1.77736e-09	9.5443e-08
IL23R	2.53837	1.81838e-09	9.73727e-08
CFC1B	3.06174	1.92422e-09	1.02896e-07
RP11-440J4.2	3.1206	1.97218e-09	1.05166e-07
SETP4	2.62136	1.99989e-09	1.06495e-07
KRT18P11	2.54612	2.04147e-09	1.08559e-07
RP1-127D3.4	2.01921	2.066e-09	1.0971e-07
TEX15	2.44784	2.07242e-09	1.09898e-07
CTD-2547L16.3	2.31864	2.09064e-09	1.10558e-07
ABCC6P1	2.7451	2.20113e-09	1.15761e-07
SCGB1A1	2.79823	2.23209e-09	1.17228e-07
TEX47	2.63601	2.28821e-09	1.19682e-07
RP11-48B14.1	2.08666	2.28802e-09	1.19682e-07
AC024592.12	2.84797	2.34736e-09	1.2153e-07
NBPF25P	2.04237	2.34796e-09	1.2153e-07
POU4F2	2.71728	2.36042e-09	1.21793e-07
RP1-80N2.2	2.31445	2.35882e-09	1.21793e-07
OR4N2	3.05872	2.52479e-09	1.29228e-07
CTD-2313F11.1	2.48354	2.56272e-09	1.30994e-07
RP11-114H20.1	2.81651	2.5964e-09	1.32538e-07
LRRC31	2.47992	2.60333e-09	1.32715e-07
KRT2	3.05025	2.63084e-09	1.3376e-07
SSTR4	2.18505	2.70174e-09	1.37001e-07
EXOC5P1	2.27511	2.74352e-09	1.38935e-07
DBF4P1	2.6528	2.76273e-09	1.39723e-07
REXO1L12P	3.90955	2.85413e-09	1.43964e-07
SLC35G3	2.7587	2.86044e-09	1.44092e-07
OVCH1-AS1	2.39528	2.98504e-09	1.49435e-07
DUX4L8	3.34532	3.01557e-09	1.50322e-07
PRAMEF17	3.1713	3.03163e-09	1.5073e-07
APOD	2.33355	3.0411e-09	1.51004e-07
AC119403.1	2.35555	3.06856e-09	1.5217e-07
NGF	2.57422	3.19986e-09	1.58066e-07
HOXD4	2.14971	3.19907e-09	1.58066e-07
MOCS1P1	2.9162	3.21167e-09	1.58445e-07
SLC7A13	2.22889	3.34629e-09	1.6445e-07
C18orf63	2.44404	3.49203e-09	1.70516e-07
KRTAP10-9	3.2179	3.52902e-09	1.72103e-07
ACSM2B	2.1504	3.57273e-09	1.7357e-07
CYP4F23P	2.17604	3.68396e-09	1.78294e-07
POTEB	3.03629	3.81197e-09	1.83792e-07
HOXA10-AS	2.54091	3.90533e-09	1.87761e-07
RPL4P3	2.51475	3.91394e-09	1.87761e-07
OR5H8	2.42223	3.91924e-09	1.8778e-07
PRAMEF15	3.25977	4.15962e-09	1.98056e-07
CTC-303L1.1	2.07133	4.23894e-09	2.01582e-07
NR2E3	2.10834	4.47108e-09	2.10267e-07
NYX	2.82784	4.54572e-09	2.13515e-07
TUBB8P5	2.84023	4.58047e-09	2.14883e-07
RP11-182N22.7	2.73701	4.68841e-09	2.19409e-07
RP11-680E19.2	2.07109	4.81487e-09	2.24776e-07
KRT16P2	3.42023	4.93436e-09	2.29514e-07
RP1-223B1.1	2.21064	5.18153e-09	2.38214e-07
PURPL	2.34464	5.2689e-09	2.41548e-07
TNXA	2.90503	5.59398e-09	2.55838e-07
RP11-113C12.2	2.60913	5.83087e-09	2.66035e-07
RFPL4AL1	3.44524	5.85943e-09	2.67019e-07
NBPF13P	2.49104	5.89218e-09	2.67874e-07
BNIP5	2.69598	6.10193e-09	2.76423e-07
CD300LD	2.38279	6.1299e-09	2.77034e-07
SSBL4P	2.27353	6.14706e-09	2.77481e-07
NLRP8	2.44907	6.52006e-09	2.92935e-07
GSTM2	2.35648	6.57845e-09	2.94866e-07
KCNE4	2.05784	6.69959e-09	2.99944e-07
PRB1	2.19374	6.82624e-09	3.05257e-07
CYP2A7	2.50482	6.90801e-09	3.08552e-07
REXO1L1P	2.60714	7.01696e-09	3.12394e-07
NANOGP7	2.19761	7.01853e-09	3.12394e-07
ATP1A2	2.02455	7.17972e-09	3.18826e-07
ZNF733P	3.01127	7.27014e-09	3.22093e-07
DLX1	2.62469	7.47379e-09	3.3035e-07
SLCO1B3	2.26003	7.50958e-09	3.31549e-07
ALB	2.68593	7.60441e-09	3.34381e-07
RP11-348M3.2	2.42813	7.59184e-09	3.34381e-07
KRT8P31	2.25575	7.79663e-09	3.41245e-07
AMPD1	2.10823	8.2945e-09	3.60613e-07
RPL21P10	2.09552	8.52261e-09	3.6778e-07
TKTL2	2.58219	8.86602e-09	3.80026e-07
HNF1A	2.988	9.12096e-09	3.8957e-07
RPS26P47	2.71727	9.12943e-09	3.8957e-07
MED4-AS1	2.6682	9.23411e-09	3.93597e-07
ALOX15B	2.71186	9.4286e-09	4.00548e-07
RTL9	2.50452	9.42769e-09	4.00548e-07
C17orf77	2.24523	9.55924e-09	4.05197e-07
OR2J3	2.27501	9.58099e-09	4.05221e-07
CH17-39B16.5	3.04303	9.94013e-09	4.1904e-07
AC006026.9	2.54844	1.01966e-08	4.29356e-07
RP4-797M17.2	2.96911	1.02888e-08	4.32762e-07
OR10A7	2.79903	1.03192e-08	4.33566e-07
BMS1P15	2.81251	1.05174e-08	4.39476e-07
OR52R1	2.92316	1.07088e-08	4.45526e-07
HSD3B2	2.55315	1.07061e-08	4.45526e-07
EEF1A1P7	2.46637	1.08515e-08	4.49995e-07
ACTR3BP3	2.44496	1.09618e-08	4.53097e-07
HSP90B3P	2.80383	1.10604e-08	4.55204e-07
OR4D9	2.48272	1.10415e-08	4.55204e-07
SORD2P	2.20047	1.12463e-08	4.62355e-07
SSBL5P	2.56748	1.14318e-08	4.68973e-07
TUBB8P11	3.01819	1.16849e-08	4.78319e-07
RP11-106D4.3	2.22578	1.17004e-08	4.78319e-07
RPL21P39	2.94622	1.191e-08	4.84665e-07
TUBAP8	2.11175	1.19157e-08	4.84665e-07
NPM1P21	2.37182	1.2275e-08	4.95587e-07
LDC1P	2.04916	1.23184e-08	4.96817e-07
SLCO1B7	3.16959	1.27347e-08	5.10913e-07
AC140725.4	2.7433	1.29614e-08	5.18375e-07
ENSG00000288246	2.7433	1.29614e-08	5.18375e-07
TPT1P4	2.2632	1.31911e-08	5.27012e-07
MSTN	2.11517	1.32179e-08	5.27531e-07
CEL	2.38334	1.34399e-08	5.35272e-07
RP11-555G19.2	3.46308	1.34764e-08	5.35609e-07
SOX3	2.94983	1.35196e-08	5.36211e-07
TKTL1	2.55645	1.43192e-08	5.66165e-07
NANOG	2.56426	1.43551e-08	5.66997e-07
HPD	3.15793	1.45305e-08	5.73331e-07
ONECUT2	2.33386	1.47503e-08	5.80806e-07
CTD-3018O17.6	2.03459	1.47426e-08	5.80806e-07
CXorf49	3.13547	1.50303e-08	5.87963e-07
ADH5P3	2.35873	1.50397e-08	5.87963e-07
GABRG1	2.61645	1.50931e-08	5.89448e-07
OR4B1	2.69684	1.52695e-08	5.94516e-07
CTD-2031P19.5	3.076	1.56334e-08	6.06828e-07
JPH4	2.38486	1.56632e-08	6.07372e-07
ACE2	2.62583	1.56983e-08	6.07796e-07
ZFYVE9P1	2.5925	1.5706e-08	6.07796e-07
DNAJC8P1	2.38582	1.62665e-08	6.26949e-07
OR6T1	2.63752	1.66638e-08	6.4097e-07
OR11H2	2.98355	1.67172e-08	6.42378e-07
CES1	2.37901	1.70213e-08	6.53405e-07
HSD3BP1	2.47114	1.7835e-08	6.80542e-07
DIO3	2.46975	1.78986e-08	6.81608e-07
RP11-144A16.5	2.88938	1.82121e-08	6.90797e-07
RP11-203F10.6	2.28135	1.83847e-08	6.96651e-07
RP4-612B15.2	2.55356	1.87647e-08	7.09648e-07
HSD17B13	2.33144	1.87648e-08	7.09648e-07
ADAM7	2.7522	1.89401e-08	7.15568e-07
GABRR3	2.6034	1.90695e-08	7.19745e-07
SLC6A3	2.68626	1.92362e-08	7.24608e-07
AC005740.3	2.48566	1.95e-08	7.33823e-07
ARHGAP42P2	2.12077	1.97306e-08	7.40651e-07
ENSG00000285261	2.40486	1.98803e-08	7.44471e-07
RP11-1264N5.1	2.38992	2.01436e-08	7.53593e-07
UGT2B24P	3.1779	2.05442e-08	7.65486e-07
RP11-555J4.4	2.65503	2.06453e-08	7.67854e-07
USP41	2.71056	2.10242e-08	7.7816e-07
OR5H5P	2.65504	2.15513e-08	7.95358e-07
RP11-182J1.3	2.66809	2.16578e-08	7.98519e-07
TEX28	2.80555	2.1908e-08	8.06964e-07
RP11-11H9.2	3.47304	2.22516e-08	8.18832e-07
RP3-470L22.2	2.03853	2.26236e-08	8.31724e-07
PON3	2.00287	2.26517e-08	8.31954e-07
RP11-885L14.1	2.49334	2.29058e-08	8.39795e-07
OR13C2	2.78967	2.32433e-08	8.48427e-07
NECAP1P1	2.27078	2.32951e-08	8.49062e-07
CYP2G1P	2.04798	2.34139e-08	8.52579e-07
SLC34A3	2.02219	2.35495e-08	8.56702e-07
UBE2NP1	2.3836	2.36615e-08	8.59956e-07
LRFN2	2.24053	2.41976e-08	8.7694e-07
ENSG00000276872	2.83783	2.47372e-08	8.92267e-07
RP11-734J24.1	2.48815	2.4891e-08	8.96121e-07
B3GAT1-DT	2.01669	2.50099e-08	8.99555e-07
GCM1	2.46008	2.51558e-08	9.03952e-07
OR6V1	2.38377	2.59348e-08	9.31072e-07
RP11-731J8.1	2.44449	2.60175e-08	9.33163e-07
PSAT1P3	2.26101	2.6307e-08	9.42665e-07
EEF1A1P22	2.18116	2.64065e-08	9.43265e-07
KLK2	2.664	2.67766e-08	9.55017e-07
KRTAP10-6	2.98588	2.72057e-08	9.67294e-07
DDX11L9	2.43306	2.72932e-08	9.68022e-07
DMRTC1	2.66488	2.80518e-08	9.9125e-07
RP11-101E5.7	2.70444	2.95935e-08	1.0371e-06
ZSCAN1	2.12691	3.19416e-08	1.11387e-06
USP29	2.69809	3.23341e-08	1.12286e-06
GUCY2EP	2.32151	3.30721e-08	1.1464e-06
COP1P1	2.28845	3.3338e-08	1.15353e-06
TPTE	2.7938	3.35717e-08	1.16056e-06
RP11-112B10.2	2.76745	3.43557e-08	1.18552e-06
ZP2	2.41237	3.47522e-08	1.19787e-06
RPSAP31	2.39144	3.52309e-08	1.21135e-06
FAM138D	2.89292	3.52641e-08	1.2114e-06
SERPINA7	2.63006	3.62583e-08	1.24444e-06
C11orf87	2.59416	3.68071e-08	1.26101e-06
AWAT2	2.29651	3.68836e-08	1.26193e-06
LYPLA1P3	2.29104	3.69e-08	1.26193e-06
RPS2P55	2.16828	3.73881e-08	1.27748e-06
RBMXL3	2.63777	3.79169e-08	1.29323e-06
MRPL48P1	2.49253	4.12904e-08	1.4008e-06
PRAMEF5	2.62212	4.17171e-08	1.41277e-06
HAND1	2.88808	4.28441e-08	1.44581e-06
RP3-461F17.2	2.30307	4.29466e-08	1.44799e-06
HRG	2.85846	4.379e-08	1.47253e-06
GABRA1	2.56811	4.47201e-08	1.50117e-06
OR4K15	2.54816	4.55806e-08	1.52737e-06
OR5T1	2.4027	4.59422e-08	1.53679e-06
RP11-21L23.4	2.04526	4.63103e-08	1.54775e-06
NR0B1	2.55894	4.68275e-08	1.56094e-06
C2orf83	2.45398	4.73951e-08	1.57794e-06
KRTAP13-3	2.48133	4.75467e-08	1.58078e-06
BMPR1AP2	2.27669	4.83295e-08	1.60402e-06
AC003088.1	2.25753	4.87859e-08	1.61636e-06
ALX1	2.37443	4.88722e-08	1.61782e-06
KRTAP4-11	2.51476	4.94059e-08	1.63266e-06
ACTRT1	2.51739	5.07402e-08	1.67097e-06
XGY2	2.85545	5.10031e-08	1.6769e-06
UBQLN3	2.16935	5.10518e-08	1.6769e-06
HAUS6P3	2.30827	5.14007e-08	1.68691e-06
LINC01193	3.19591	5.41888e-08	1.76328e-06
MC2R	2.84059	5.43206e-08	1.76607e-06
ALG1L15P	2.69066	5.48181e-08	1.7762e-06
POLR3GP2	2.43095	5.47945e-08	1.7762e-06
KLRF1	2.22195	5.53734e-08	1.79267e-06
PON1	2.24974	5.60391e-08	1.81116e-06
HNRNPCL1	2.68887	5.67388e-08	1.82913e-06
CFC1	2.91906	5.81413e-08	1.86962e-06
CFHR4	2.99528	5.89359e-08	1.88881e-06
CTC-444N24.9	2.45213	5.8915e-08	1.88881e-06
OR11H3P	3.45386	5.92619e-08	1.89767e-06
KRT8P21	2.45261	6.01191e-08	1.92351e-06
RP4-604G5.1	2.63184	6.08354e-08	1.94318e-06
NOBOX	2.71369	6.18358e-08	1.96691e-06
PPP4R3C	2.33831	6.24324e-08	1.98424e-06
AOC4P	2.11305	6.3586e-08	2.01755e-06
KRTAP25-1	2.35717	6.36561e-08	2.0181e-06
LINC02591	2.76243	6.50166e-08	2.05442e-06
FRMD8P1	2.33416	6.83542e-08	2.14922e-06
GTF2IRD2P1	2.20302	6.96326e-08	2.18045e-06
FAM47B	2.47808	7.00966e-08	2.19319e-06
UGT2B11	2.82013	7.12328e-08	2.22509e-06
GGTLC1	2.67374	7.15839e-08	2.23241e-06
RP11-618I10.2	3.31894	7.25142e-08	2.2559e-06
UGT2B15	2.38548	7.2625e-08	2.25752e-06
RPL21P2	2.48192	7.31435e-08	2.27178e-06
SPDYE8	2.37266	7.56078e-08	2.34072e-06
SPDYE11	2.37266	7.56078e-08	2.34072e-06
TRIM51BP	3.00968	7.62596e-08	2.35899e-06
MARCHF10	2.26688	7.64769e-08	2.36338e-06
LETM1P2	2.19625	7.65251e-08	2.36338e-06
OR2B3	2.01135	8.09624e-08	2.49036e-06
RP11-557F20.2	2.3151	8.1848e-08	2.51355e-06
GLDCP1	2.61167	8.24727e-08	2.52665e-06
PGAM1P10	2.4445	8.36323e-08	2.56013e-06
RAD21P1	2.47936	8.4371e-08	2.57861e-06
FKBP6	2.19125	8.51703e-08	2.59794e-06
LDHAP3	2.09986	8.52075e-08	2.59794e-06
SLC36A3	2.18076	8.98295e-08	2.73233e-06
RP11-254G11.1	2.35164	9.05249e-08	2.74693e-06
TERF1P5	2.19421	9.09995e-08	2.75914e-06
CTD-3131K8.1	2.30791	9.21326e-08	2.79128e-06
AMHR2	2.45349	9.22814e-08	2.79358e-06
CHRNB3	2.34447	9.55938e-08	2.88244e-06
CTAG2	2.434	9.94047e-08	2.97856e-06
TERF1P4	2.35953	1.00354e-07	2.99776e-06
CNGA3	2.51064	1.01029e-07	3.00838e-06
RP11-754I20.3	2.18984	1.02205e-07	3.04102e-06
MTRNR2L1	2.28168	1.04765e-07	3.11476e-06
RP4-694A7.2	2.35892	1.05718e-07	3.14065e-06
NPM1P42	2.45417	1.07483e-07	3.17826e-06
WWTR1-AS1	2.37978	1.07742e-07	3.18348e-06
OR5H2	2.41389	1.09424e-07	3.22071e-06
ALPI	2.69059	1.11758e-07	3.28184e-06
CH17-264B6.3	3.46119	1.13255e-07	3.3207e-06
NPM1P46	2.96385	1.13219e-07	3.3207e-06
SYT4	2.55751	1.14712e-07	3.35827e-06
ADAM2	2.39697	1.16588e-07	3.40797e-06
PGAM1P4	2.34907	1.16939e-07	3.41561e-06
ADAM29	2.32168	1.22148e-07	3.55418e-06
NOTO	2.44031	1.24282e-07	3.61355e-06
RP5-1100H13.3	2.2635	1.2461e-07	3.61961e-06
RPL21P28	2.21545	1.2468e-07	3.61961e-06
ISCA1P2	2.2749	1.27676e-07	3.69257e-06
DEFB118	2.30452	1.28362e-07	3.70959e-06
EDDM3B	2.22969	1.30283e-07	3.75944e-06
CXorf66	2.36128	1.33536e-07	3.84748e-06
USP26	2.30217	1.35102e-07	3.88091e-06
CUX2	2.14675	1.3728e-07	3.93756e-06
RP11-24N18.1	2.74966	1.38085e-07	3.95768e-06
RBM7P1	2.35058	1.40103e-07	4.0085e-06
CDC27P3	2.43212	1.40319e-07	4.00969e-06
RP4-735C1.4	2.03899	1.40466e-07	4.01089e-06
RP11-81H14.3	2.1937	1.41362e-07	4.02746e-06
CCT8L2	2.47174	1.42174e-07	4.04758e-06
CYLC1	2.52239	1.43986e-07	4.09611e-06
RP11-339B21.8	2.17771	1.46671e-07	4.1601e-06
RPSAP61	2.53767	1.48616e-07	4.2087e-06
MYBPC1	2.18169	1.49476e-07	4.22399e-06
KB-1995A5.4	2.11849	1.5045e-07	4.23898e-06
GS1-388B5.4	2.32501	1.54309e-07	4.32224e-06
FEM1AP3	2.06317	1.55317e-07	4.34728e-06
SPATA31D5P	2.62816	1.56069e-07	4.36288e-06
METTL15P3	2.37156	1.56103e-07	4.36288e-06
TEX13A	2.37966	1.56837e-07	4.38021e-06
USP17L9P	3.76194	1.58545e-07	4.41822e-06
LGALS13	2.73236	1.59301e-07	4.43605e-06
CFTRP1	2.84665	1.60138e-07	4.45612e-06
PPIAP23	2.41309	1.66673e-07	4.62452e-06
CEP57L1P1	2.26625	1.69447e-07	4.68786e-06
PGAM1P6	2.05373	1.74706e-07	4.80901e-06
UBTFL3	2.28149	1.81788e-07	4.99675e-06
NAA11	2.02169	1.8252e-07	5.00966e-06
OR7E24	2.55597	1.82769e-07	5.01291e-06
RPS4XP21	2.6668	1.8337e-07	5.02218e-06
NT5C3AP1	2.48539	1.84803e-07	5.05058e-06
HSPD1P5	2.09406	1.85694e-07	5.06457e-06
KRTAP19-1	2.71247	1.88763e-07	5.13408e-06
TBX10	2.67384	1.88798e-07	5.13408e-06
OR8H1	2.32572	1.89428e-07	5.14754e-06
OR7E158P	2.33949	2.01133e-07	5.45399e-06
MBD3L1	2.32067	2.07463e-07	5.60179e-06
CYP7A1	2.17272	2.12808e-07	5.72589e-06
CPB2	2.1094	2.13514e-07	5.73683e-06
STK24P1	2.40349	2.14831e-07	5.76005e-06
OR51K1P	2.35247	2.15684e-07	5.76863e-06
GMCL2	2.13176	2.15631e-07	5.76863e-06
OR4Q3	2.67632	2.17447e-07	5.80579e-06
OR13C8	2.4971	2.18006e-07	5.81664e-06
KRT8P11	2.59593	2.18678e-07	5.83049e-06
UGT2A2	2.407	2.1982e-07	5.85321e-06
AF213884.1	2.19001	2.19836e-07	5.85321e-06
TRIM51FP	2.25184	2.2195e-07	5.90127e-06
RPL21P37	2.60203	2.22896e-07	5.9223e-06
UBE3AP2	2.37005	2.24055e-07	5.94898e-06
ZAN	2.48073	2.3134e-07	6.12538e-06
ENSG00000288165	2.45111	2.3469e-07	6.19678e-06
GPR32	2.21514	2.34847e-07	6.19678e-06
NPM1P48	2.24526	2.37279e-07	6.24372e-06
UGT2B28	2.84168	2.39448e-07	6.29214e-06
FSHR	2.49343	2.43266e-07	6.37494e-06
NRN1L	2.06335	2.44737e-07	6.40031e-06
MBD3L2B	2.66954	2.49007e-07	6.50309e-06
OR7C2	2.40169	2.48982e-07	6.50309e-06
LDHAP7	2.29278	2.50131e-07	6.52526e-06
ACTRT2	2.29994	2.58149e-07	6.71889e-06
SLC51B	2.14394	2.58054e-07	6.71889e-06
NSA2P4	2.21373	2.61888e-07	6.80696e-06
TDGP1	2.43593	2.7354e-07	7.08094e-06
ENSG00000283763	2.58428	2.815e-07	7.2673e-06
RP11-255M2.3	2.10421	2.92998e-07	7.52854e-06
GRM3	2.05601	2.92899e-07	7.52854e-06
VN1R6P	2.2374	2.97215e-07	7.62667e-06
METTL8P1	2.46227	2.98417e-07	7.65237e-06
UBTFL7	2.6278	3.0034e-07	7.68622e-06
OR7A17	2.1972	3.00818e-07	7.69329e-06
OR14A2	2.10425	3.02473e-07	7.73045e-06
USP17L1	2.86162	3.0423e-07	7.77016e-06
CTD-2323K18.1	2.46739	3.0991e-07	7.88996e-06
PRAMEF14	2.79148	3.14223e-07	7.98804e-06
HCN4	2.21273	3.16285e-07	8.02976e-06
OR4K13	2.3342	3.27165e-07	8.27852e-06
KRTAP4-2	2.19959	3.37622e-07	8.50372e-06
AADACL4	2.10764	3.45322e-07	8.6805e-06
OR2T5	2.44281	3.47163e-07	8.72104e-06
DDX10P2	2.32173	3.51856e-07	8.81181e-06
C4B	2.13964	3.51928e-07	8.81181e-06
RP11-536C10.21	2.42665	3.52281e-07	8.81486e-06
GXYLT1P3	2.16381	3.52666e-07	8.81873e-06
IGKV1D-43	2.70109	3.53644e-07	8.83417e-06
DUX4L13	2.54495	3.54684e-07	8.84604e-06
OR7E109P	2.60925	3.57611e-07	8.90742e-06
POM121L12	2.26946	3.60199e-07	8.96606e-06
LRRTM1	2.32589	3.67312e-07	9.13122e-06
RP11-83M16.3	2.06036	3.81918e-07	9.46356e-06
PHGR1	2.26084	3.8247e-07	9.47108e-06
HNRNPA1P42	2.427	3.87553e-07	9.57835e-06
AC010240.3	2.34899	3.93601e-07	9.70273e-06
HSPB3	2.70356	4.00896e-07	9.84447e-06
PRAMEF8	2.74788	4.02463e-07	9.87028e-06
GK2	2.03404	4.05565e-07	9.92726e-06
HNRNPA1P52	2.2767	4.10444e-07	1.00235e-05
ACSM6	2.25462	4.10279e-07	1.00235e-05
OR10J3	2.41905	4.12314e-07	1.00538e-05
LLNLF-176F2.1	2.45202	4.14683e-07	1.00861e-05
RALBP1P1	2.15193	4.14955e-07	1.00861e-05
RP11-545E17.13	2.32026	4.15326e-07	1.00887e-05
USP17L17	2.92001	4.16467e-07	1.011e-05
DUX4L24	2.99478	4.23806e-07	1.02426e-05
DUX4L20	2.99478	4.23806e-07	1.02426e-05
DUX4L23	2.99478	4.23806e-07	1.02426e-05
DUX4L22	2.99478	4.23806e-07	1.02426e-05
GPR149	2.16634	4.23587e-07	1.02426e-05
MS4A15	2.5577	4.24726e-07	1.02584e-05
MYOM2	2.67205	4.25958e-07	1.02785e-05
OLIG3	2.27414	4.27371e-07	1.02962e-05
FAM90A16P	3.01418	4.28397e-07	1.0308e-05
FAM90A17P	3.01418	4.28397e-07	1.0308e-05
KRTAP20-1	2.43671	4.31755e-07	1.03703e-05
HBA2	2.26488	4.31744e-07	1.03703e-05
OR4C9P	2.08726	4.33838e-07	1.04127e-05
AFG3L2P1	2.16603	4.3809e-07	1.04818e-05
RPL21P107	2.51341	4.407e-07	1.05185e-05
ACTR3BP4	2.06848	4.43551e-07	1.05794e-05
ARHGAP42P5	2.37272	4.46264e-07	1.06213e-05
RP11-122D19.2	2.03138	4.50931e-07	1.07086e-05
MKRN4P	2.48734	4.53498e-07	1.07629e-05
KRT18P59	2.10727	4.67887e-07	1.10769e-05
SPTLC1P4	2.33729	4.69835e-07	1.11161e-05
CH17-12M21.1	2.21769	4.73862e-07	1.11986e-05
MAGEC1	2.28931	4.75365e-07	1.12261e-05
PTGDR2	2.11329	4.76398e-07	1.12367e-05
OR5B3	2.41427	4.84579e-07	1.14015e-05
OR10G1P	2.38572	4.86221e-07	1.14261e-05
API5P2	2.00226	4.89007e-07	1.14845e-05
PDYN	2.56686	4.89929e-07	1.14926e-05
OR6C75	2.20585	4.89956e-07	1.14926e-05
OR5M7P	2.09031	4.92017e-07	1.15339e-05
AC004951.5	2.30759	5.05365e-07	1.1825e-05
OR5I1	2.12491	5.062e-07	1.18373e-05
RP11-561N12.1	2.11379	5.1191e-07	1.19562e-05
AP000357.4	2.26177	5.17569e-07	1.20663e-05
SSMEM1	2.21981	5.18476e-07	1.20801e-05
C5orf17	2.0023	5.21523e-07	1.21437e-05
NT5DC1P2	2.17057	5.27377e-07	1.22725e-05
CYP4F8	2.30416	5.30004e-07	1.23186e-05
CTAGE13P	2.39719	5.30624e-07	1.23256e-05
GABRA2	2.20936	5.41424e-07	1.25383e-05
LINC02203	2.49415	5.4218e-07	1.25482e-05
RP3-337O18.9	2.67902	5.43939e-07	1.25666e-05
KCNMB3P1	2.3604	5.50119e-07	1.26859e-05
HNRNPA1P11	2.34903	5.50084e-07	1.26859e-05
RP11-420O16.2	2.45013	5.5832e-07	1.28595e-05
OR4A16	2.15072	5.61077e-07	1.29152e-05
ANKRD11P1	2.139	5.81615e-07	1.33639e-05
RP4-791C19.1	2.21034	5.87811e-07	1.349e-05
RBMXP5	2.13858	6.01756e-07	1.37896e-05
RP13-347D8.7	2.47407	6.06218e-07	1.38708e-05
IGHV1OR21-1	2.33634	6.09352e-07	1.39175e-05
KATNBL1P4	2.19411	6.09271e-07	1.39175e-05
KRT35	2.50814	6.1192e-07	1.39678e-05
RPL21P134	2.2245	6.22997e-07	1.41868e-05
CTD-2651C21.3	2.04626	6.2865e-07	1.429e-05
RP11-536C10.10	2.07992	6.37797e-07	1.44807e-05
TERF1P1	2.05331	6.41526e-07	1.45567e-05
NALCN-AS1	2.00435	6.44406e-07	1.45976e-05
HNRNPA1P9	2.03746	6.5036e-07	1.47048e-05
OSTCP2	2.03587	6.59304e-07	1.4867e-05
GPR139	2.25384	6.64298e-07	1.49581e-05
CTD-2047H16.5	2.04387	6.76612e-07	1.52084e-05
CHORDC2P	2.27201	6.828e-07	1.53271e-05
PAPPA-AS1	2.38723	6.84365e-07	1.53466e-05
BTBD10P1	2.38019	6.88518e-07	1.54307e-05
OR14A16	2.06045	6.94245e-07	1.55499e-05
KRTAP12-2	2.34158	7.07362e-07	1.58252e-05
RPL6P25	2.09738	7.12559e-07	1.59135e-05
OR9Q1	2.25438	7.15588e-07	1.59653e-05
PRR23D2	2.17801	7.2324e-07	1.61238e-05
C4orf17	2.18042	7.24293e-07	1.61379e-05
REN	2.06803	7.36166e-07	1.63738e-05
ELF2P3	2.011	7.39902e-07	1.64473e-05
ICE2P1	2.05348	7.50642e-07	1.66462e-05
OR10P1	2.51924	7.54077e-07	1.66945e-05
IMPDH1P9	2.05364	7.69447e-07	1.70052e-05
OR1Q1BP	2.95453	7.71808e-07	1.70279e-05
CACNG2	2.18538	7.71575e-07	1.70279e-05
KRTAP9-3	2.30308	7.73298e-07	1.70313e-05
OR4N4C	2.5158	7.77534e-07	1.7095e-05
NANOGP10	2.26628	7.78131e-07	1.70983e-05
KLHL40	2.16798	7.78951e-07	1.71065e-05
ENSG00000288469	2.73915	7.82284e-07	1.716e-05
TRPC5OS	2.03611	7.88769e-07	1.72626e-05
SULT1C2P1	2.01541	7.91504e-07	1.73027e-05
CTC-435M10.3	2.67255	7.94255e-07	1.73382e-05
RBMX2P5	2.10345	7.94489e-07	1.73382e-05
SPAM1	2.48691	7.99705e-07	1.74222e-05
HMGCS2	2.21745	8.17834e-07	1.77262e-05
FKBP4P7	2.17138	8.1893e-07	1.77399e-05
FAM230J	2.21656	8.21508e-07	1.77857e-05
DDX50P2	2.09703	8.23632e-07	1.78216e-05
CT45A7	2.68459	8.27698e-07	1.78893e-05
FAM90A24P	2.84306	8.38917e-07	1.81113e-05
OR4C4P	2.37515	8.52172e-07	1.83664e-05
RP5-854E16.2	2.16526	8.56955e-07	1.84252e-05
OR4A47	2.16226	8.87689e-07	1.90033e-05
PTMAP12	2.13319	8.9761e-07	1.92049e-05
ARHGAP42P4	2.20697	8.99385e-07	1.92214e-05
KRTAP6-1	2.19527	9.05816e-07	1.93264e-05
RPL3P3	2.02686	9.20649e-07	1.95882e-05
CTD-2290P7.1	2.12852	9.23266e-07	1.9633e-05
GABRG2	2.32119	9.27171e-07	1.97034e-05
RP11-174M13.3	2.08265	9.29134e-07	1.97249e-05
OR10K2	2.45469	9.38785e-07	1.98966e-05
OR11H1	2.90224	9.42748e-07	1.99526e-05
RP4-764D2.1	2.45215	9.42991e-07	1.99526e-05
RP1-29C18.11	2.07244	9.63986e-07	2.0363e-05
CDC14C	2.26491	9.70523e-07	2.04672e-05
RPSAP55	2.27414	9.8582e-07	2.07554e-05
RP11-367J7.3	2.07919	1.00914e-06	2.1188e-05
RP11-618I10.1	2.37458	1.01193e-06	2.12233e-05
CDC37P1	2.48673	1.05671e-06	2.20777e-05
NLRP9	2.37827	1.06504e-06	2.21848e-05
CTD-2021A8.3	2.30998	1.09428e-06	2.27385e-05
AD000091.3	2.29708	1.12637e-06	2.32913e-05
C1QTNF9B	2.51262	1.13692e-06	2.34657e-05
OR5D14	2.24586	1.13726e-06	2.34657e-05
KRTAP4-5	2.68082	1.18775e-06	2.43629e-05
KRTAP20-3	2.11985	1.19757e-06	2.45163e-05
IRS4	2.27741	1.20724e-06	2.46569e-05
AC142391.3	2.39915	1.21383e-06	2.47657e-05
PRPF38AP2	2.2495	1.21451e-06	2.47657e-05
KRT18P23	2.02416	1.22034e-06	2.4858e-05
RP11-345J4.3	2.57353	1.23239e-06	2.50818e-05
FEZF2	2.49716	1.23677e-06	2.51502e-05
KB-1592A4.14	2.19056	1.23984e-06	2.51777e-05
PSMC1P4	2.06921	1.24217e-06	2.52087e-05
FAM90A10P	3.12957	1.24626e-06	2.52649e-05
PPIAP34	2.28655	1.24938e-06	2.53147e-05
ARHGAP40	2.11573	1.25341e-06	2.53829e-05
TPMTP1	2.07368	1.25938e-06	2.54767e-05
RPS7P14	2.22438	1.28924e-06	2.593e-05
PRDM7	2.2149	1.35444e-06	2.7098e-05
UNC5D	2.28343	1.35737e-06	2.7129e-05
DUX4L9	2.35754	1.36018e-06	2.71666e-05
RP11-159H10.1	2.03447	1.40574e-06	2.79787e-05
AC010872.1	2.17234	1.41316e-06	2.80825e-05
HNRNPA1P6	2.0095	1.43329e-06	2.84088e-05
KRTAP21-1	2.70481	1.444e-06	2.85765e-05
PRPS1L1	2.28279	1.45111e-06	2.87025e-05
CTAGE16P	2.36759	1.48334e-06	2.92641e-05
TEX36	2.0227	1.51421e-06	2.98117e-05
KCNU1	2.28718	1.53382e-06	3.01489e-05
RP11-363G10.2	2.1337	1.53449e-06	3.01489e-05
GRIA1	2.00806	1.56921e-06	3.07678e-05
SLCO1B3-SLCO1B7	2.76504	1.57382e-06	3.08265e-05
FCN2	2.0287	1.61045e-06	3.14473e-05
SCP2D1	2.1703	1.62825e-06	3.17533e-05
RP3-355M6.3	2.06523	1.63098e-06	3.17579e-05
RP11-252I13.1	2.00094	1.6546e-06	3.21618e-05
SRSF6P1	2.12531	1.65797e-06	3.22107e-05
SNX5P2	2.03776	1.66545e-06	3.23397e-05
NEFMP1	2.07955	1.67091e-06	3.24292e-05
ARHGAP42P1	2.19965	1.67201e-06	3.24342e-05
RP11-692C23.1	2.02851	1.68879e-06	3.26932e-05
GAL3ST1	2.08898	1.69346e-06	3.2767e-05
CTAGE10P	2.12058	1.69823e-06	3.28262e-05
OLFM3	2.05037	1.70898e-06	3.29672e-05
MYH6	2.49635	1.73337e-06	3.33872e-05
VSX1	2.05641	1.73539e-06	3.34094e-05
NF1P9	2.12398	1.76074e-06	3.37953e-05
RTL4	2.02098	1.76999e-06	3.39557e-05
REXO1L3P	2.71799	1.8001e-06	3.44815e-05
LPA	2.77453	1.85243e-06	3.53423e-05
OR5D13	2.23888	1.88591e-06	3.58557e-05
OR6X1	2.13941	1.8981e-06	3.60338e-05
TUBB4A	2.31601	1.92652e-06	3.64828e-05
FRMPD2	2.1258	1.95608e-06	3.69144e-05
RP11-113C3.2	2.06481	1.95726e-06	3.69185e-05
IGKV1-13	2.16831	2.01009e-06	3.77845e-05
OR6C6	2.06565	2.04967e-06	3.84152e-05
FOXD4L1	2.23735	2.05567e-06	3.84899e-05
KRT18P3	2.00964	2.08512e-06	3.89459e-05
OR7E162P	2.06287	2.08972e-06	3.90129e-05
ACSM5P1	2.05016	2.10648e-06	3.92406e-05
GABRA6	2.19424	2.11278e-06	3.93282e-05
EPB42	2.34324	2.11713e-06	3.939e-05
TP53TG3C	2.39648	2.1574e-06	4.00724e-05
UGT1A8	2.41563	2.16369e-06	4.01584e-05
LINC01511	2.22971	2.16713e-06	4.02028e-05
KCNJ18	2.48518	2.19164e-06	4.05788e-05
RBP3	2.12639	2.25642e-06	4.1637e-05
NELL1	2.00312	2.267e-06	4.1812e-05
CLDN17	2.25438	2.27541e-06	4.19268e-05
KRT27	2.13395	2.27797e-06	4.19538e-05
SERPINA6	2.32218	2.28952e-06	4.21055e-05
MEP1B	2.06291	2.31768e-06	4.26031e-05
FRG2C	2.24599	2.34155e-06	4.29798e-05
OR5H14	2.10663	2.40085e-06	4.39627e-05
KRTAP4-3	2.12571	2.43243e-06	4.45196e-05
FAM90A8P	2.17079	2.44985e-06	4.47742e-05
OR4K2	2.11452	2.46692e-06	4.50002e-05
CRYAA	2.05273	2.4705e-06	4.5044e-05
CSH1	2.71222	2.55537e-06	4.63262e-05
C4B-AS1	2.27634	2.56217e-06	4.63836e-05
RP11-184C23.4	2.10935	2.56193e-06	4.63836e-05
SYNPO2L	2.07166	2.6114e-06	4.72301e-05
C8B	2.28162	2.62708e-06	4.74464e-05
TMPRSS15	2.20819	2.63089e-06	4.74927e-05
KRTAP8-1	2.21312	2.706e-06	4.87335e-05
TBX22	2.28036	2.77914e-06	4.98629e-05
ABC9-43961700F1.1	2.17866	2.85384e-06	5.10832e-05
HTR2C	2.21235	2.89621e-06	5.17689e-05
OR4F21	2.74913	2.90964e-06	5.19604e-05
CHRNA2	2.34705	3.01455e-06	5.35089e-05
H1-7	2.23837	3.02063e-06	5.3592e-05
TRPM1	2.15924	3.03907e-06	5.38285e-05
RP11-613M5.2	2.22885	3.06871e-06	5.42688e-05
SULT1B1	2.12052	3.09264e-06	5.45658e-05
CFHR5	2.41281	3.09938e-06	5.46091e-05
TAC1	2.0973	3.09863e-06	5.46091e-05
RAC1P4	2.04758	3.10668e-06	5.47126e-05
RP11-163O19.10	2.36125	3.15213e-06	5.54108e-05
RP11-505E24.2	2.17581	3.23061e-06	5.66342e-05
IGKV1OR22-5	2.09088	3.25561e-06	5.70201e-05
FABP7	2.24612	3.27534e-06	5.72907e-05
SLC25A52	2.02259	3.27555e-06	5.72907e-05
SLC9B1P4	2.13815	3.32717e-06	5.80031e-05
IL1RAPL1	2.12749	3.32842e-06	5.80031e-05
RP11-1360M22.2	2.07359	3.32544e-06	5.80031e-05
CDH9	2.07754	3.37394e-06	5.85828e-05
OR10V1	2.27145	3.37799e-06	5.86265e-05
TSHB	2.13609	3.44667e-06	5.96559e-05
GH2	2.79139	3.4626e-06	5.98775e-05
CTD-2192J16.20	2.2435	3.46849e-06	5.99251e-05
CBSL	2.28878	3.47621e-06	6.00313e-05
OTOG	2.06107	3.52299e-06	6.07021e-05
GDF3	2.26269	3.54382e-06	6.10262e-05
MEPE	2.11895	3.59357e-06	6.16681e-05
OR2M7	2.28693	3.63552e-06	6.22762e-05
LINC00243	2.07446	3.64252e-06	6.23682e-05
ADGRD2	2.24588	3.67628e-06	6.28899e-05
RP4-614C10.3	2.32977	3.71177e-06	6.34318e-05
REXO1L6P	2.30257	3.73715e-06	6.37885e-05
RAG2	2.25615	3.74346e-06	6.38416e-05
MC3R	2.25269	3.8131e-06	6.49399e-05
CYP4F2	2.07971	3.83155e-06	6.52091e-05
STIP1P3	2.18024	3.96612e-06	6.71868e-05
PRAMEF34P	2.21493	3.98452e-06	6.74089e-05
TAT	2.42269	4.08701e-06	6.90052e-05
OR6K2	2.29528	4.0879e-06	6.90052e-05
PENK	2.03738	4.12043e-06	6.94012e-05
MS4A12	2.0233	4.16795e-06	7.0078e-05
RP5-1053E7.3	2.06435	4.18664e-06	7.03304e-05
GFY	2.22908	4.22888e-06	7.07911e-05
PKP4P1	2.01952	4.25501e-06	7.11974e-05
NKX2-1	2.39661	4.25882e-06	7.123e-05
IFNA8	2.34277	4.28486e-06	7.16341e-05
ERICH4	2.21821	4.3e-06	7.17931e-05
LCE3E	2.02752	4.34754e-06	7.23656e-05
GSTM5P1	2.23915	4.40418e-06	7.3181e-05
PPIAP74	2.10669	4.41348e-06	7.33036e-05
PRAMEF32P	2.0923	4.44376e-06	7.37425e-05
LGI1	2.0146	4.44849e-06	7.3789e-05
H2AB1	2.67946	4.45437e-06	7.38545e-05
PNLIP	2.05123	4.50859e-06	7.46563e-05
SCGN	2.31089	4.53566e-06	7.50071e-05
CTD-3214H19.4	2.51327	4.60025e-06	7.59083e-05
RPL23AP24	2.58484	4.64109e-06	7.64201e-05
USP12PX	2.22137	4.68326e-06	7.70481e-05
FAM230A	2.02447	4.6869e-06	7.70749e-05
GOLGA6L1	2.17365	4.7021e-06	7.71981e-05
KMT5AP2	2.10008	4.73893e-06	7.76633e-05
USP17L6P	2.3283	4.7701e-06	7.80736e-05
DEFB132	2.12145	4.82343e-06	7.87778e-05
RP11-798K23.3	2.1318	4.90395e-06	7.97522e-05
RP11-434D2.3	2.28872	4.95042e-06	8.0201e-05
RPS17P5	2.25057	4.97701e-06	8.05636e-05
KATNBL1P6	2.14479	5.10703e-06	8.23998e-05
SLC4A1APP1	2.02383	5.11753e-06	8.24889e-05
SLC35G4	2.35946	5.17374e-06	8.33247e-05
OPN1MW3	2.23524	5.38862e-06	8.63127e-05
CAPZA3	2.04303	5.44051e-06	8.69253e-05
HAX1P1	2.1435	5.47551e-06	8.73022e-05
KBTBD13	2.13992	5.55177e-06	8.82971e-05
LRIT1	2.00921	5.57731e-06	8.86297e-05
RPS7P4	2.07511	5.74957e-06	9.08816e-05
OR4F4	2.30666	5.87892e-06	9.2767e-05
TRIM51CP	2.01969	5.922e-06	9.33313e-05
AC079742.4	2.1147	5.94805e-06	9.3626e-05
EEF1B2P2	2.05278	6.10757e-06	9.56252e-05
THRAP3P1	2.09281	6.13841e-06	9.5951e-05
CCDC70	2.13894	6.2488e-06	9.7517e-05
RP11-1E1.2	2.07094	6.29602e-06	9.81337e-05
GALNTL5	2.16696	6.30552e-06	9.82417e-05
RP11-1379J22.7	2.10566	6.31213e-06	9.83047e-05
RP11-813C7.1	2.60519	6.3196e-06	9.8381e-05
USP17L14P	2.50079	6.33008e-06	9.85039e-05
FBXO40	2.02296	6.59228e-06	0.000102003
NEFM	2.0403	6.63493e-06	0.000102414
SPZ1	2.15018	6.76608e-06	0.000104144
DND1	2.24625	6.81758e-06	0.000104726
RP11-353M1.5	2.29301	6.9703e-06	0.000106686
OR6B2	2.2422	7.11208e-06	0.000108726
PKD1P2	2.63091	7.15126e-06	0.000109237
OR5AK2	2.11522	7.16778e-06	0.000109402
PCDH15	2.06807	7.1725e-06	0.000109431
ABC12-47964100C23.1	2.16838	7.2126e-06	0.000109999
CGB2	2.44205	7.24432e-06	0.00011035
GRXCR2	2.11149	7.32381e-06	0.000111295
OR4C5	2.17194	7.54466e-06	0.000114197
RPSAP63	2.12	7.57914e-06	0.000114674
KRTAP10-3	2.19744	7.60876e-06	0.000115031
TRIM64DP	2.42734	7.89352e-06	0.000118679
OR7E85BP	2.08237	8.03268e-06	0.00012044
OR10G4	2.04344	8.17958e-06	0.000122354
ZSWIM5P1	2.03985	8.33012e-06	0.000124315
CSH2	2.17778	8.33619e-06	0.000124357
CELP	2.40331	8.36603e-06	0.000124704
FAM90A23P	2.54037	8.40193e-06	0.000125142
OR5M8	2.16338	8.57989e-06	0.000127594
PRR23D3P	2.03802	8.59902e-06	0.000127729
SPATA31D4	2.5237	8.75553e-06	0.000129651
CH507-210P18.3	2.08752	8.85317e-06	0.000130894
CDH12P1	2.31227	9.0862e-06	0.000133565
CABS1	2.18395	9.14787e-06	0.000134059
DUSP21	2.20486	9.15907e-06	0.000134069
NDST4	2.02918	9.68136e-06	0.00014063
OR4M2B	2.46947	1.00098e-05	0.00014453
KRTAP3-3	2.35416	1.00529e-05	0.000144988
TNPO1P2	2.01523	1.01196e-05	0.000145839
CH17-333M13.1	2.04243	1.01679e-05	0.00014637
RFPL4A	2.22001	1.03114e-05	0.000148102
TUBA4B	2.09468	1.15004e-05	0.000162253
KRTAP19-4	2.05233	1.15259e-05	0.000162493
CDRT15P3	2.03962	1.15331e-05	0.000162535
HSD3BP2	2.27299	1.15674e-05	0.000162958
AADACL3	2.22081	1.17033e-05	0.000164267
ISL1	2.10075	1.17097e-05	0.000164297
NPIPB1P	2.25549	1.21047e-05	0.000169032
FEZF1	2.0304	1.21265e-05	0.000169275
RP11-36D19.9	2.11304	1.21384e-05	0.00016935
OR4N3P	2.41655	1.2178e-05	0.000169808
OR11J1P	2.12931	1.23304e-05	0.000171372
RPSAP4	2.06774	1.23731e-05	0.000171731
BMS1P13	2.05809	1.2719e-05	0.00017575
TP53TG3B	2.22869	1.29209e-05	0.000178218
PPP1R3A	2.09712	1.3076e-05	0.000179967
CES1P1	2.43854	1.31357e-05	0.000180658
LINC02138	2.05415	1.31891e-05	0.000181263
RP11-277E18.2	2.42558	1.39101e-05	0.000189875
RP11-38C17.1	2.1304	1.39166e-05	0.000189896
OR4F29	2.74283	1.42316e-05	0.000193434
RP4-622L5.2	2.03415	1.52854e-05	0.00020571
ENSG00000277666	2.08541	1.53909e-05	0.000206766
IGLL1	2.39273	1.54458e-05	0.000207431
CT47A12	2.38325	1.57188e-05	0.000210432
RP11-715M14.1	2.04834	1.61466e-05	0.00021488
TRIM48	2.17853	1.63613e-05	0.000217132
CLDN25	2.23614	1.63726e-05	0.000217207
FOXD4L6	2.32907	1.68615e-05	0.000222612
GSTM2P1	2.11931	1.69824e-05	0.000224052
PRR30	2.07633	1.7051e-05	0.000224648
AFM	2.08147	1.71046e-05	0.000225199
SPATA31D1	2.14223	1.72628e-05	0.000226813
SLC7A5P2	2.02278	1.72786e-05	0.000226943
KCNH6	2.08627	1.75534e-05	0.000230235
GSTT2B	2.04944	1.75934e-05	0.000230662
BMP15	2.23911	1.82278e-05	0.000237695
OR52E4	2.17249	1.88214e-05	0.000244013
ARPP19P2	2.02271	1.88336e-05	0.000244013
SPATA31C1	2.15173	1.93592e-05	0.000248479
HNRNPA1P56	2.10107	1.95025e-05	0.000250053
CTD-2510F5.6	2.07305	1.95207e-05	0.000250202
TRIM43B	2.42736	1.96039e-05	0.000250864
POTED	2.11826	1.96713e-05	0.000251384
OR4M1	2.25011	1.98636e-05	0.000253577
CSNK1A1L	2.15525	1.99149e-05	0.00025409
CTC-250I14.6	2.07701	1.99171e-05	0.00025409
E2F6P2	2.04553	2.08501e-05	0.000263968
AC005618.8	2.08316	2.14593e-05	0.000270732
RP11-16F15.2	2.09423	2.16256e-05	0.000272522
TCP10L2	2.03461	2.18908e-05	0.00027514
USP17L30	2.61021	2.20952e-05	0.000276619
USP17L26	2.61021	2.20952e-05	0.000276619
USP17L25	2.61021	2.20952e-05	0.000276619
USP17L28	2.61021	2.20952e-05	0.000276619
USP17L29	2.61021	2.20952e-05	0.000276619
USP17L24	2.61021	2.20952e-05	0.000276619
USP17L27	2.61021	2.20952e-05	0.000276619
IFNA16	2.10944	2.25504e-05	0.000281119
FAM74A1	2.29914	2.32599e-05	0.000288228
ISX	2.09142	2.32894e-05	0.000288294
USH1G	2.06308	2.46351e-05	0.000301314
FAM47C	2.29635	2.49608e-05	0.000304224
OR11H13P	2.18727	2.52171e-05	0.000306772
KRTAP4-7	2.17611	2.52603e-05	0.000306994
SPATA31D3	2.6851	2.57859e-05	0.000312488
CCNJP1	2.0153	2.64307e-05	0.000318762
OR4K1	2.03444	2.69905e-05	0.000323599
OR4F13P	2.1076	2.73623e-05	0.000327235
TRIM49C	2.31323	2.80335e-05	0.000333767
FAM90A9P	2.54929	2.87293e-05	0.000340283
GOLGA6L2	2.10004	2.89498e-05	0.000342048
RP11-729L2.2	2.08059	2.933e-05	0.000345686
PRAMEF6	2.51652	2.93819e-05	0.000346083
AKR1B15	2.22895	2.95128e-05	0.000347198
TUBB8P10	2.05033	2.99962e-05	0.00035191
ZNF723	2.01032	3.03538e-05	0.000355343
RFX6	2.03798	3.0718e-05	0.000359063
KRTAP10-8	2.03151	3.07187e-05	0.000359063
LCE1B	2.12705	3.11127e-05	0.000362892
SYCE1	2.08098	3.11965e-05	0.000363648
CFTRP3	2.05762	3.14392e-05	0.000365919
OR51A2	2.22246	3.21019e-05	0.000372499
USP17L15	2.03543	3.55752e-05	0.000404816
CLEC18C	2.01487	3.58657e-05	0.000407758
OR2M1P	2.08048	3.64194e-05	0.000412825
HNRNPA3P1	2.05255	3.70271e-05	0.000418473
RP11-78B10.2	2.00885	3.75101e-05	0.000422932
VCX	2.30801	3.90895e-05	0.000438669
OR4F17	2.06803	3.95943e-05	0.000442775
PVRIG2P	2.06605	3.96326e-05	0.000443074
CYP2B7P	2.32487	4.06074e-05	0.00045094
OR4F7P	2.49191	4.1108e-05	0.000455176
RP11-513D4.1	2.05277	4.18302e-05	0.000461968
PNLIPRP3	2.08756	4.26676e-05	0.000469184
CASR	2.01286	4.32918e-05	0.000474818
SPATA31C2	2.19965	4.60301e-05	0.000499834
GH1	2.16434	4.74171e-05	0.000512276
RFPL3	2.02933	4.91399e-05	0.000527757
TUFMP1	2.02311	5.48759e-05	0.00057775
FOXE1	2.01224	5.60332e-05	0.000587751
ENO1P1	2.13705	5.66915e-05	0.000592872
SPANXD	2.16004	6.0151e-05	0.000620397
SPDYE15	2.17536	6.20805e-05	0.000636047
SPDYE13	2.17536	6.20805e-05	0.000636047
SPDYE14	2.17536	6.20805e-05	0.000636047
CT45A10	2.1112	6.21008e-05	0.000636047
KRT17P3	2.17117	6.2717e-05	0.000640984
OR13C9	2.09621	6.29356e-05	0.000643047
OR52E8	2.02077	6.39452e-05	0.000651968
POM121L1P	2.22282	6.9222e-05	0.00069575
UGT3A1	2.04989	7.02296e-05	0.000703843
OR4F28P	2.36306	7.26591e-05	0.000723262
KRT76	2.21744	7.37498e-05	0.000732023
IGKV1OR1-1	2.28533	8.26556e-05	0.00080603
GSTM1	2.90601	8.64381e-05	0.000836889
RP11-745O10.4	2.28839	9.3052e-05	0.000890105
ENSG00000285013	2.00956	9.34501e-05	0.000892778
ENSG00000285362	2.00956	9.34501e-05	0.000892778
KRTAP20-2	2.04768	0.000102087	0.000960941
OR10K1	2.01925	0.000107831	0.00100532
CH17-128G5.1	2.20871	0.000108967	0.00101418
ORM1	2.09623	0.000117345	0.00107773
CTAGE15	2.15262	0.000121424	0.00110747
MAGEB6	2.00448	0.000125904	0.00113883
PSG11	2.0543	0.000135973	0.00121638
SMR3B	2.10642	0.000145637	0.00128509
ENSG00000275249	2.26601	0.000154279	0.00134703
NF1P2	2.15038	0.000154987	0.00135107
APOA4	2.05608	0.000167493	0.00144103
ELOA3B	2.51502	0.000203485	0.00168331
OR2T35	2.04239	0.000261142	0.00206036
TRIM49D2	2.19445	0.000272106	0.00213452
OR4Q1P	2.00465	0.000332331	0.00249928
RP1-170O19.22	2.01063	0.000394794	0.00287598
OCLNP1	2.27862	0.000414585	0.00299419
SULT1C3	2.10775	0.000456819	0.00323805
FAM90A5P	2.20247	0.000497663	0.00348109
SPATA31A7	2.06951	0.000620608	0.00417165

## Sheet: S.Table 3b. Down-regulated DEGs
217 Down-regulated DEGs in TNAC vs. LK-TNBC
Criteria: log2foldchange < -2 & P-value < 0.01 & Adjusted P-value < 0.01
Gene name	log2FoldChange	P-value	Adjusted P-value
CTNNB1	-2.55754	1.83687e-89	7.0231e-85
OBP2B	-6.03881	7.85128e-42	1.50093e-37
U2	-2.7835	1.8158e-33	2.31417e-29
SNORA18	-3.61114	2.83802e-33	2.71272e-29
RNU2-1	-3.13123	2.80911e-32	2.14807e-28
SNORA79B	-3.2054	5.75041e-31	3.14088e-27
RNU2-2P	-3.46	2.51004e-30	1.19961e-26
RNU4-1	-3.13959	8.8121e-29	3.06293e-25
SNORD10	-2.90254	4.81759e-28	1.53497e-24
KRT23	-4.19734	1.2266e-27	3.60752e-24
RNU4-2	-2.85203	9.00908e-26	2.29635e-22
MMP7	-3.67132	4.17613e-25	9.97939e-22
PAGE2	-4.53202	8.18549e-24	1.56482e-20
NMU	-3.9156	2.29081e-23	3.80812e-20
H3C14	-3.65597	1.28175e-21	1.81505e-18
H1-5	-2.94482	1.66928e-21	2.2636e-18
H4C3	-2.70601	2.09258e-21	2.66693e-18
H4C5	-2.35868	4.63951e-21	5.54334e-18
H4C14	-2.51626	8.52871e-21	9.88141e-18
SNORA20	-2.93675	1.15587e-20	1.26267e-17
MSLN	-5.04257	2.09732e-20	2.11024e-17
SNORD15B	-2.08945	3.8961e-19	3.3103e-16
DEFB1	-3.94855	4.88926e-19	3.97736e-16
VTCN1	-3.36307	6.16166e-19	4.80785e-16
H2AC20	-2.16606	1.11557e-18	7.75502e-16
H2BC18	-2.39263	2.11578e-18	1.44455e-15
SNORA17B	-2.44444	2.49694e-18	1.67488e-15
KRT81	-4.53992	2.69729e-18	1.77807e-15
H3C2	-2.83258	4.00563e-18	2.47018e-15
5_8S_rRNA	-2.27792	5.95922e-18	3.3021e-15
RNA5-8SN5	-2.27792	5.95922e-18	3.3021e-15
RNA5-8SN3	-2.27792	5.95922e-18	3.3021e-15
RNA5-8SN4	-2.27792	5.95922e-18	3.3021e-15
RNA5-8SN1	-2.27792	5.95922e-18	3.3021e-15
RNA5-8SN2	-2.27792	5.95922e-18	3.3021e-15
SNORA63	-2.20231	1.71974e-17	8.76702e-15
SHC4	-3.26041	4.17481e-17	1.99524e-14
SNORA77B	-2.39857	5.63708e-17	2.62839e-14
ROCR	-3.05125	8.2033e-17	3.73387e-14
ROPN1	-4.14527	1.16834e-16	5.01912e-14
XAGE2	-2.99248	1.36268e-16	5.75585e-14
MIA-RAB4B	-2.86942	1.36994e-16	5.75585e-14
EPHB3	-2.56266	1.81022e-16	7.44213e-14
SLC28A1	-3.53745	2.16117e-16	8.51856e-14
RP11-84E24.4	-2.58515	7.98141e-16	2.77419e-13
CHI3L2	-2.73348	1.23343e-15	4.10812e-13
SNORA5A	-2.66546	1.33521e-15	4.3633e-13
H3C12	-2.66797	1.63284e-15	5.26022e-13
AARD	-3.2659	2.19192e-15	6.75854e-13
KLRG2	-3.03451	2.76034e-15	8.37611e-13
GABRP	-3.64634	2.81548e-15	8.46024e-13
U1	-2.14246	4.57286e-15	1.28292e-12
CEACAM6	-3.70298	4.6574e-15	1.29037e-12
LEMD1	-3.41842	7.72779e-15	2.05184e-12
H3C7	-2.94065	1.15094e-14	2.95335e-12
CRIP1	-2.57935	1.42787e-14	3.57959e-12
BPIFB1	-3.66537	1.60377e-14	3.98172e-12
H3C10	-2.29887	1.89165e-14	4.63625e-12
MYL3	-2.66029	2.33694e-14	5.61954e-12
GNG4	-2.34557	2.48153e-14	5.89308e-12
H2AC11	-2.37219	3.29248e-14	7.49315e-12
SNORA48	-2.33644	4.45338e-14	9.95734e-12
SLURP1	-3.129	6.16664e-14	1.32458e-11
RPPH1	-2.38222	6.90539e-14	1.45868e-11
AC104532.2	-2.51029	7.43229e-14	1.53603e-11
RP11-27G22.1	-2.36725	7.75548e-14	1.59372e-11
RP11-116G8.5	-3.51729	8.59024e-14	1.74702e-11
H1-1	-2.46116	1.00802e-13	2.01784e-11
SNORA27	-2.60573	1.18631e-13	2.331e-11
RASAL1	-2.75833	1.38795e-13	2.68015e-11
HORMAD1	-2.99066	1.6755e-13	3.18712e-11
DLGAP1-AS5	-2.46149	1.84945e-13	3.46851e-11
H2AX	-2.3339	1.85065e-13	3.46851e-11
BLACAT1	-2.1288	2.07583e-13	3.85279e-11
HSPB2-C11orf52	-2.6825	3.01439e-13	5.36056e-11
TFCP2L1	-2.53808	4.26281e-13	7.27608e-11
SNORA64	-2.1004	4.6899e-13	7.89928e-11
CH507-513H4.3	-2.02136	9.01977e-13	1.43692e-10
ENSG00000288254	-2.01985	9.41176e-13	1.46983e-10
CH507-513H4.4	-2.01975	9.41851e-13	1.46983e-10
CH507-513H4.6	-2.01835	9.72195e-13	1.5049e-10
ENSG00000288444	-2.01887	9.77356e-13	1.50678e-10
CALB2	-2.82361	1.1403e-12	1.70908e-10
SLURP2	-2.5017	1.28445e-12	1.88884e-10
H2BC11	-2.10465	1.31803e-12	1.93078e-10
SYT13	-2.99414	1.95179e-12	2.75368e-10
H4C12	-2.87698	1.97449e-12	2.76609e-10
RN7SK	-2.01627	2.28285e-12	3.13966e-10
H2AC17	-2.1852	2.48225e-12	3.37744e-10
RNU1-28P	-2.17782	3.58957e-12	4.60549e-10
RNU1-1	-2.17782	3.58957e-12	4.60549e-10
RNVU1-18	-2.17782	3.58957e-12	4.60549e-10
RNU1-3	-2.17782	3.58957e-12	4.60549e-10
H2AC7	-2.03793	4.25708e-12	5.33656e-10
S100A1	-3.1079	5.79601e-12	6.94686e-10
SNORA67	-2.65464	5.99445e-12	7.13993e-10
SNORA70I	-2.14571	6.69575e-12	7.87709e-10
CX3CL1	-2.08124	6.85309e-12	8.01287e-10
PNMA8A	-2.31442	8.06524e-12	9.31621e-10
LINC00842	-2.32173	8.44432e-12	9.66647e-10
OLAH	-2.80223	1.10836e-11	1.22832e-09
RBP1	-2.38832	1.15154e-11	1.26881e-09
SNORA68	-2.2719	1.35233e-11	1.45239e-09
KANK4	-2.19856	1.36323e-11	1.45999e-09
SNORA6	-2.33581	1.40375e-11	1.49501e-09
EN1	-2.79948	1.43428e-11	1.51069e-09
CRABP2	-2.28734	1.62462e-11	1.68498e-09
H4C4	-2.06653	1.97958e-11	1.9407e-09
NKX1-2	-2.19417	2.7668e-11	2.61846e-09
RASGEF1C	-3.05173	2.83861e-11	2.67319e-09
GSTA1	-3.0555	3.20042e-11	2.94589e-09
SLC6A14	-2.98151	5.04945e-11	4.41787e-09
IGF2BP2	-2.29586	5.51727e-11	4.79426e-09
KIF1A	-3.1243	5.71599e-11	4.94446e-09
SNORA49	-2.02516	6.66074e-11	5.65926e-09
L1CAM	-2.36302	7.04044e-11	5.89024e-09
RAET1L	-3.07533	7.89395e-11	6.49069e-09
ACBD7	-2.56455	9.32097e-11	7.51852e-09
XXbac-BPG248L24.12	-2.11062	9.85314e-11	7.93105e-09
S100A14	-2.72923	9.88173e-11	7.93736e-09
PMP2	-2.48128	1.29402e-10	1.00971e-08
AC007192.4	-2.14735	1.40219e-10	1.08306e-08
RASSF10	-2.36011	1.48351e-10	1.12646e-08
DGAT2	-2.14646	1.4849e-10	1.12646e-08
KRT16	-2.90204	1.53945e-10	1.16093e-08
H4C1	-2.18902	2.3641e-10	1.68952e-08
H4C11	-2.8667	2.4397e-10	1.7306e-08
B4GALNT4	-2.14275	2.72785e-10	1.9067e-08
H2AC16	-2.16887	2.92677e-10	2.02721e-08
H2AC12	-2.16417	2.95374e-10	2.04052e-08
H2AC14	-2.03185	3.04021e-10	2.08688e-08
ANXA8L1	-2.74668	4.19139e-10	2.7945e-08
MSI1	-2.42272	4.2509e-10	2.82168e-08
ABCA13	-3.04204	4.33427e-10	2.86707e-08
SCUBE3	-2.1981	4.66854e-10	3.05645e-08
TFF2	-2.22703	7.35109e-10	4.45422e-08
C5orf46	-2.38372	7.65302e-10	4.62252e-08
S100B	-2.81485	8.13382e-10	4.88976e-08
SERPINB5	-2.70062	8.51179e-10	5.085e-08
H2BC13	-2.15943	9.16465e-10	5.40743e-08
NCMAP	-2.75804	9.95984e-10	5.83464e-08
IGKV1-37	-2.62444	1.01879e-09	5.94695e-08
ATRNL1	-2.42782	1.22313e-09	6.93847e-08
TTYH1	-2.00114	1.37121e-09	7.63127e-08
SEPTIN3	-2.26522	1.7205e-09	9.27808e-08
AQP5	-3.22024	2.12308e-09	1.11964e-07
H2AC13	-2.15321	2.13096e-09	1.12225e-07
CP	-2.43426	2.31521e-09	1.20272e-07
FGFR3	-2.41457	2.31338e-09	1.20272e-07
CXCL10	-2.08724	2.49991e-09	1.28125e-07
H2AC4	-2.03968	3.70033e-09	1.7886e-07
PITX1	-2.42194	3.96852e-09	1.89666e-07
H3C3	-2.07177	4.29703e-09	2.03585e-07
PGBD5	-2.01389	4.94749e-09	2.29845e-07
LINC01152	-2.3403	5.23168e-09	2.4013e-07
TMPRSS5	-2.53421	5.57354e-09	2.55208e-07
KLK5	-2.79037	6.08978e-09	2.762e-07
RNVU1-7	-2.88371	7.03042e-09	3.12559e-07
RHCG	-2.61809	7.63928e-09	3.35339e-07
H4C13	-2.15348	8.00804e-09	3.49919e-07
SCARNA11	-2.0123	8.04537e-09	3.50986e-07
IGKV1OR-3	-2.08905	8.29078e-09	3.60613e-07
PROM1	-2.46056	8.37908e-09	3.62815e-07
KLK6	-2.87911	8.41101e-09	3.63786e-07
LYNX1	-2.06445	8.95515e-09	3.82988e-07
LCN2	-2.40744	9.29908e-09	3.95926e-07
CTD-2550O8.5	-2.97755	1.0442e-08	4.37285e-07
PLEKHB1	-2.50131	1.60327e-08	6.18562e-07
KLK8	-2.83264	1.72898e-08	6.63048e-07
LDHC	-2.12346	2.01658e-08	7.53685e-07
TAFA3	-2.01379	2.08632e-08	7.73698e-07
LINC01956	-2.42187	2.31031e-08	8.44478e-07
MUC5B	-2.44996	2.43204e-08	8.79722e-07
GSTA2	-2.29218	2.7279e-08	9.68022e-07
IGKV1-16	-2.63226	2.95664e-08	1.0371e-06
ELF5	-2.64373	3.99148e-08	1.35774e-06
CA6	-2.94112	4.11993e-08	1.39895e-06
H2AC19	-2.77278	4.20399e-08	1.42244e-06
UBD	-2.37452	5.32986e-08	1.74321e-06
IGHV4-31	-2.50589	6.68251e-08	2.10478e-06
CALML3	-2.229	6.84367e-08	2.15005e-06
C19orf33	-2.52299	1.25272e-07	3.63402e-06
MYO3B	-2.0882	1.44283e-07	4.09844e-06
FBN3	-2.39657	1.52004e-07	4.27332e-06
PYDC1	-2.05644	1.69131e-07	4.68253e-06
PKP1	-2.29511	1.73366e-07	4.77901e-06
NLGN4Y	-2.8129	1.77132e-07	4.87228e-06
MUC16	-2.1325	2.02083e-07	5.47587e-06
OGDHL	-2.08165	3.32346e-07	8.38187e-06
SNORA11	-2.02408	3.95658e-07	9.74715e-06
MAOB	-2.04052	6.25571e-07	1.42285e-05
CTD-2527I21.16	-2.15503	9.10797e-07	1.94219e-05
SLC35F3	-2.11883	9.15499e-07	1.94895e-05
SCGB2A2	-2.9245	9.33374e-07	1.97957e-05
KLK10	-2.16301	1.26939e-06	2.55981e-05
KLK11	-2.49091	1.35154e-06	2.7069e-05
CH17-60O17.5	-2.51974	1.36068e-06	2.71666e-05
NCCRP1	-2.08192	1.43758e-06	2.84791e-05
RP11-2C24.4	-2.46989	1.93962e-06	3.66763e-05
TNNT1	-2.8251	1.95267e-06	3.68683e-05
KRT6B	-2.26567	2.20791e-06	4.08405e-05
TGM3	-2.1519	3.05125e-06	5.39865e-05
KLK7	-2.36753	5.27296e-06	8.47085e-05
ANXA8	-2.08284	5.68604e-06	9.00581e-05
RP11-6O2.4	-2.18334	5.74992e-06	9.08816e-05
KRT13	-2.0376	8.19469e-06	0.000122533
CRABP1	-2.55593	8.20568e-06	0.000122601
RLBP1	-2.03547	1.26313e-05	0.000174664
ENSG00000277196	-2.17096	1.63361e-05	0.000216948
ROPN1B	-2.15019	1.68983e-05	0.00022302
SPRR2A	-2.36055	2.15716e-05	0.000271931
CT83	-2.27097	2.36416e-05	0.000291773
PI3	-2.10014	3.79465e-05	0.000427222
SCGB2A1	-2.10008	4.13583e-05	0.00045755
S100A7	-2.33379	0.000145388	0.00128318
KRT6A	-2.02208	0.000145975	0.00128718
NBPF4	-2.09787	0.000196351	0.00163593

## Sheet: S.Table 4. AC-related genes
Previously reported apocrine carcinoma-associated marker genes showing significant differences in expression between TNAC and LK-TNBC
Marker gene	P-value (Wilcoxon signed-rank test)	Description	PubMed ID.
HPGD	5.9e-10	Specific for benign apocrine metaplasia, apocrine cells	16631754
HMGCR	0.0029		18171412
ACSM1	6.4e-11	Define the breast apocrine phenotype	25389781
FABP7	1.3e-06	Categorize the entire breast apocrine differentiation spectrum from benign metaplasia and cysts to invasive stages
HMGCS2	2.4e-09
GGT1	1.5e-08	A marker to identify molecular apocrine carcinoma	20712882
PIP (GCDFP15)	6.2e-07	- Sensitive and specific for apocrine tumors	23663520
		- Possible marker to discriminate molecular apocrine carcinoma and basal-like tumors in the ER negative context
		- AR-target
FOXA1	0.0001	Overexpressed in the molecular apocrine subtype	23663520
			16491124
AMACR	1.2e-05	Positive in 97% apocrine carcinomas	34314764
EGFR	0.042	Positive in 86.5% 'molecular apocrine cases'	29409930

## Sheet: S.Table 5. GSEA report
GSEA report for TNAC
HALLMARK	SIZE	ES	NES	NOM p-val	FDR q-val
HALLMARK_BILE_ACID_METABOLISM	112	0.56415	2.01471	0	0.00299809
C2 KEGG PATHWAY	SIZE	ES	NES	NOM p-val	FDR q-val
KEGG_ABC_TRANSPORTERS	44	0.726169	2.14421	0	0.00123585
KEGG_PEROXISOME	78	0.61117	1.95093	0	0.00917129
KEGG_FATTY_ACID_METABOLISM	42	0.609238	1.89042	0.00176991	0.0170078
KEGG_TYROSINE_METABOLISM	42	0.603483	1.82283	0.00528169	0.0341569
KEGG_PPAR_SIGNALING_PATHWAY	69	0.563021	1.81186	0	0.0320006
KEGG_STEROID_HORMONE_BIOSYNTHESIS	55	0.619882	1.80591	0	0.0287941
KEGG_TASTE_TRANSDUCTION	52	0.614639	1.78693	0	0.0317602
KEGG_PROPANOATE_METABOLISM	33	0.62461	1.78643	0.00744879	0.0278778
C5 GO BIOLOGICAL PROCESS	SIZE	ES	NES	NOM p-val	FDR q-val
GOBP_FATTY_ACID_BETA_OXIDATION_USING_ACYL_COA_OXIDASE	15	0.880161	2.13636	0	0.00450279
GOBP_PEROXISOMAL_MEMBRANE_TRANSPORT	20	0.737935	2.09147	0	0.00677471
GOBP_BILE_ACID_AND_BILE_SALT_TRANSPORT	33	0.705338	2.02894	0	0.0215797
GOBP_LONG_CHAIN_FATTY_ACID_METABOLIC_PROCESS	119	0.584382	2.00384	0	0.0265244
GOBP_MONOCARBOXYLIC_ACID_CATABOLIC_PROCESS	131	0.575163	1.9942	0	0.0244291
GOBP_THYROID_HORMONE_METABOLIC_PROCESS	26	0.705036	1.99015	0	0.022526
GOBP_ARACHIDONIC_ACID_METABOLIC_PROCESS	59	0.628247	1.98036	0	0.023736
GOBP_THYROID_HORMONE_GENERATION	21	0.720816	1.97385	0	0.0229602
GOBP_PEROXISOME_ORGANIZATION	84	0.587855	1.96183	0	0.0258929
GOBP_INDOLE_CONTAINING_COMPOUND_METABOLIC_PROCESS	24	0.693486	1.94207	0	0.0331976
GOBP_OLEFINIC_COMPOUND_METABOLIC_PROCESS	119	0.562889	1.93589	0	0.0331976
GOBP_BENZENE_CONTAINING_COMPOUND_METABOLIC_PROCESS	25	0.723952	1.93341	0.00404858	0.0311834
GOBP_REGULATION_OF_FATTY_ACID_OXIDATION	33	0.646016	1.92982	0.00338409	0.030745
GOBP_NUCLEOSIDE_BISPHOSPHATE_METABOLIC_PROCESS	139	0.546487	1.92538	0	0.0304949
GOBP_PEROXISOMAL_TRANSPORT	72	0.594219	1.92292	0	0.0300655
GOBP_ESTROGEN_METABOLIC_PROCESS	38	0.616842	1.8885	0	0.0491575
GSEA report for LK-TNBC
C2 KEGG PATHWAY	SIZE	ES	NES	NOM p-val	FDR q-val
KEGG_SYSTEMIC_LUPUS_ERYTHEMATOSUS	139	-0.750534	-2.16609	0	0.00202787
KEGG_SPLICEOSOME	127	-0.694542	-2.04459	0	0.00340084
KEGG_PATHOGENIC_ESCHERICHIA_COLI_INFECTION	56	-0.628159	-1.9479	0.00224719	0.00759337
KEGG_DNA_REPLICATION	36	-0.688127	-1.80567	0.00869565	0.040572
C5 GO BIOLOGICAL PROCESS	SIZE	ES	NES	NOM p-val	FDR q-val
GOBP_CHROMATIN_ORGANIZATION_INVOLVED_IN_REGULATION_OF_TRANSCRIPTION	154	-0.722883	-2.27985	0	0
GOBP_NEGATIVE_REGULATION_OF_GENE_EXPRESSION_EPIGENETIC	125	-0.767111	-2.22605	0	0
GOBP_HISTONE_EXCHANGE	58	-0.779365	-2.22126	0	0
GOBP_HETEROCHROMATIN_ORGANIZATION	80	-0.700052	-2.21106	0	0
GOBP_REGULATION_OF_GENE_EXPRESSION_EPIGENETIC	205	-0.658725	-2.18256	0	0.000130424
GOBP_NUCLEOSOME_ORGANIZATION	183	-0.681739	-2.17036	0	0.000502998
GOBP_CHROMATIN_SILENCING	77	-0.713591	-2.16326	0	0.000571193
GOBP_NUCLEOSOME_ASSEMBLY	145	-0.729785	-2.1538	0	0.000499794
GOBP_CHROMATIN_REMODELING_AT_CENTROMERE	47	-0.844388	-2.13427	0	0.000863203
GOBP_CHROMATIN_ASSEMBLY_OR_DISASSEMBLY	221	-0.634396	-2.12807	0	0.000922261
GOBP_MATURATION_OF_SSU_RRNA	49	-0.752557	-2.12476	0	0.00109833
GOBP_FIBROBLAST_APOPTOTIC_PROCESS	22	-0.713683	-2.12073	0	0.00148612
GOBP_REGULATION_OF_MEGAKARYOCYTE_DIFFERENTIATION	83	-0.651062	-2.11081	0	0.00184245
GOBP_CENTROMERE_COMPLEX_ASSEMBLY	56	-0.78519	-2.11076	0	0.00171084
GOBP_RDNA_HETEROCHROMATIN_ASSEMBLY	39	-0.881879	-2.09593	0	0.00213951
GOBP_MRNA_CIS_SPLICING_VIA_SPLICEOSOME	38	-0.66651	-2.09487	0	0.00204043
GOBP_REGULATION_OF_SPINDLE_ASSEMBLY	25	-0.744084	-2.09378	0	0.00201955
GOBP_DNA_PACKAGING	240	-0.613143	-2.08783	0	0.00205553
GOBP_REGULATION_OF_GENE_SILENCING_BY_RNA	124	-0.624607	-2.0876	0	0.00194735
GOBP_REGULATION_OF_GENE_SILENCING	143	-0.636341	-2.08235	0	0.00196644
GOBP_MEGAKARYOCYTE_DIFFERENTIATION	100	-0.607896	-2.07844	0	0.00206446
GOBP_RESPONSE_TO_INTERLEUKIN_12	50	-0.689118	-2.06251	0	0.00302133
GOBP_REGULATION_OF_MITOTIC_SPINDLE_ASSEMBLY	18	-0.8078	-2.06245	0	0.00288997
GOBP_MRNA_5_SPLICE_SITE_RECOGNITION	23	-0.720529	-2.05967	0	0.00279991
GOBP_RNA_SPLICING_VIA_TRANSESTERIFICATION_REACTIONS	383	-0.585535	-2.05684	0	0.00299342
GOBP_RESPONSE_TO_INTERLEUKIN_7	40	-0.67296	-2.05638	0	0.00287829
GOBP_ATP_DEPENDENT_CHROMATIN_REMODELING	89	-0.654099	-2.05541	0	0.00279865
GOBP_ANTIMICROBIAL_HUMORAL_IMMUNE_RESPONSE_MEDIATED_BY_ANTIMICROBIAL_PEPTIDE	78	-0.594164	-2.05055	0	0.00297117
GOBP_SUBSTANTIA_NIGRA_DEVELOPMENT	43	-0.679627	-2.04636	0	0.00314283
GOBP_MATURATION_OF_SSU_RRNA_FROM_TRICISTRONIC_RRNA_TRANSCRIPT_SSU_RRNA_5_8S_RRNA_LSU_RRNA	36	-0.764948	-2.04405	0.00227273	0.00326847
GOBP_INNATE_IMMUNE_RESPONSE_IN_MUCOSA	27	-0.725271	-2.04379	0	0.00318456
GOBP_MITOTIC_SPINDLE_ASSEMBLY	65	-0.655786	-2.03776	0.00228311	0.00335839
GOBP_DNA_REPLICATION_INDEPENDENT_NUCLEOSOME_ORGANIZATION	54	-0.764499	-2.03167	0.004329	0.00371159
GOBP_RNA_5_END_PROCESSING	23	-0.742088	-2.02522	0	0.00404233
GOBP_MRNA_SPLICE_SITE_SELECTION	49	-0.629317	-2.01834	0	0.00467129
GOBP_TRNA_5_END_PROCESSING	16	-0.780928	-2.00054	0	0.00594651
GOBP_LATE_ENDOSOME_TO_VACUOLE_TRANSPORT	25	-0.743657	-1.99689	0	0.00643098
GOBP_PROTEIN_DNA_COMPLEX_SUBUNIT_ORGANIZATION	281	-0.59066	-1.99606	0	0.00639605
GOBP_POSITIVE_REGULATION_OF_MITOCHONDRIAL_OUTER_MEMBRANE_PERMEABILIZATION_INVOLVED_IN_APOPTOTIC_SIGNALING_PATHWAY	35	-0.642702	-1.9909	0	0.00662634
GOBP_MULTIVESICULAR_BODY_SORTING_PATHWAY	37	-0.69228	-1.99014	0	0.00652908
GOBP_RNA_SPLICING	477	-0.54433	-1.98491	0	0.00713356
GOBP_ALTERNATIVE_MRNA_SPLICING_VIA_SPLICEOSOME	73	-0.581639	-1.96897	0	0.00942101
GOBP_REGULATION_OF_MRNA_SPLICING_VIA_SPLICEOSOME	100	-0.572007	-1.96252	0	0.010199
GOBP_REGULATION_OF_MITOCHONDRIAL_OUTER_MEMBRANE_PERMEABILIZATION_INVOLVED_IN_APOPTOTIC_SIGNALING_PATHWAY	44	-0.611742	-1.96128	0	0.0101474
GOBP_NEGATIVE_REGULATION_OF_NEURON_PROJECTION_REGENERATION	15	-0.668179	-1.95745	0	0.0105642
GOBP_POSITIVE_REGULATION_OF_TYPE_I_INTERFERON_PRODUCTION	77	-0.546551	-1.95579	0.00242718	0.0106846
GOBP_INTERLEUKIN_7_MEDIATED_SIGNALING_PATHWAY	30	-0.678461	-1.95362	0	0.0108157
GOBP_CHROMATIN_REMODELING	209	-0.536029	-1.95303	0	0.010834
GOBP_ENDOSOME_TRANSPORT_VIA_MULTIVESICULAR_BODY_SORTING_PATHWAY	31	-0.732762	-1.95077	0	0.0108854
GOBP_ESTABLISHMENT_OF_EPITHELIAL_CELL_POLARITY	29	-0.575606	-1.93926	0	0.0126049
GOBP_ORGAN_OR_TISSUE_SPECIFIC_IMMUNE_RESPONSE	41	-0.631908	-1.93744	0	0.0126851
GOBP_REGULATION_OF_EPITHELIAL_CELL_DIFFERENTIATION_INVOLVED_IN_KIDNEY_DEVELOPMENT	18	-0.663459	-1.92728	0	0.0148587
GOBP_DNA_STRAND_ELONGATION_INVOLVED_IN_DNA_REPLICATION	19	-0.769049	-1.92703	0.00220751	0.0146067
GOBP_NEGATIVE_REGULATION_OF_MEGAKARYOCYTE_DIFFERENTIATION	18	-0.927949	-1.92454	0	0.0148092
GOBP_DNA_REPLICATION_DEPENDENT_NUCLEOSOME_ORGANIZATION	32	-0.912755	-1.92414	0	0.0146199
GOBP_HYPEROSMOTIC_RESPONSE	26	-0.625969	-1.92171	0	0.0149597
GOBP_CYTOPLASMIC_SEQUESTERING_OF_PROTEIN	22	-0.657173	-1.92045	0	0.0149794
GOBP_SPLICEOSOMAL_COMPLEX_ASSEMBLY	77	-0.582473	-1.91886	0	0.0150281
GOBP_PROTEIN_LOCALIZATION_TO_ENDOSOME	25	-0.631394	-1.91111	0.00408998	0.0163731
GOBP_NEPHRON_TUBULE_EPITHELIAL_CELL_DIFFERENTIATION	15	-0.723448	-1.90796	0	0.0168087
GOBP_NEGATIVE_REGULATION_OF_PHAGOCYTOSIS	22	-0.691837	-1.90653	0.00246914	0.0169414
GOBP_CELLULAR_RESPONSE_TO_GAMMA_RADIATION	28	-0.630522	-1.89889	0	0.0184482
GOBP_TELOMERE_CAPPING	55	-0.592793	-1.88696	0.00454545	0.0213454
GOBP_POSITIVE_REGULATION_OF_ATPASE_ACTIVITY	58	-0.548179	-1.88583	0	0.0212955
GOBP_POSITIVE_REGULATION_OF_GENE_EXPRESSION_EPIGENETIC	58	-0.616295	-1.88548	0.00461894	0.0210865
GOBP_NEGATIVE_REGULATION_OF_PEPTIDYL_TYROSINE_PHOSPHORYLATION	58	-0.556587	-1.87906	0.00441501	0.0222642
GOBP_TELOMERE_ORGANIZATION	174	-0.553107	-1.87527	0.00683371	0.0229996
GOBP_MULTIVESICULAR_BODY_ORGANIZATION	31	-0.682498	-1.87132	0.00211416	0.0238646
GOBP_NEGATIVE_REGULATION_OF_RNA_SPLICING	25	-0.710858	-1.86542	0.00438597	0.0254817
GOBP_POSITIVE_REGULATION_OF_T_CELL_MIGRATION	30	-0.603611	-1.86191	0.0022779	0.0263521
GOBP_NEGATIVE_REGULATION_OF_MRNA_SPLICING_VIA_SPLICEOSOME	20	-0.719885	-1.86074	0.00436681	0.0264327
GOBP_ACTIVATION_OF_CYSTEINE_TYPE_ENDOPEPTIDASE_ACTIVITY	15	-0.695303	-1.8606	0.00429185	0.0261228
GOBP_NUCLEOSOME_POSITIONING	16	-0.756687	-1.8606	0.00220751	0.0257649
GOBP_NON_RECOMBINATIONAL_REPAIR	106	-0.528202	-1.85697	0.00255102	0.0267956
GOBP_PROTEIN_INSERTION_INTO_MITOCHONDRIAL_MEMBRANE_INVOLVED_IN_APOPTOTIC_SIGNALING_PATHWAY	30	-0.628456	-1.85607	0.0023753	0.0266886
GOBP_REGULATION_OF_RNA_SPLICING	144	-0.519786	-1.85489	0	0.0266603
GOBP_PROTEIN_INSERTION_INTO_MEMBRANE	77	-0.572509	-1.85371	0	0.0267034
GOBP_PROTEIN_MATURATION_BY_IRON_SULFUR_CLUSTER_TRANSFER	16	-0.699295	-1.85273	0.00719425	0.0267643
GOBP_DNA_CONFORMATION_CHANGE	352	-0.525193	-1.85153	0.00473934	0.0267266
GOBP_REGULATION_OF_CHROMATIN_SILENCING	18	-0.759215	-1.85105	0.00691244	0.0265638
GOBP_LATE_ENDOSOME_TO_VACUOLE_TRANSPORT_VIA_MULTIVESICULAR_BODY_SORTING_PATHWAY	17	-0.735329	-1.84667	0	0.0279058
GOBP_MIDBODY_ABSCISSION	17	-0.747703	-1.83946	0.00207039	0.0298752
GOBP_RNA_POLYMERASE_II_PREINITIATION_COMPLEX_ASSEMBLY	25	-0.617798	-1.83845	0.0022779	0.0297486
GOBP_REGULATION_OF_DNA_TEMPLATED_TRANSCRIPTION_INITIATION	43	-0.553738	-1.83841	0	0.0294121
GOBP_DEFENSE_RESPONSE_TO_GRAM_POSITIVE_BACTERIUM	98	-0.513886	-1.83743	0	0.0293824
GOBP_INTRA_GOLGI_VESICLE_MEDIATED_TRANSPORT	34	-0.589244	-1.83634	0	0.0294228
GOBP_METAPHASE_PLATE_CONGRESSION	64	-0.599883	-1.83476	0.00702576	0.0296037
GOBP_CELL_CYCLE_DNA_REPLICATION	64	-0.596642	-1.83202	0.00683371	0.0302981
GOBP_REGULATION_OF_ATPASE_ACTIVITY	81	-0.489993	-1.8304	0.00241546	0.0306099
GOBP_ERROR_FREE_TRANSLESION_SYNTHESIS	22	-0.751549	-1.83022	0.00617284	0.0303264
GOBP_MATURATION_OF_LSU_RRNA_FROM_TRICISTRONIC_RRNA_TRANSCRIPT_SSU_RRNA_5_8S_RRNA_LSU_RRNA	15	-0.732171	-1.82962	0.00666667	0.0300998
GOBP_PORE_COMPLEX_ASSEMBLY	20	-0.673923	-1.82908	0.0138889	0.0300086
GOBP_MITOTIC_METAPHASE_PLATE_CONGRESSION	50	-0.626852	-1.82781	0.0115473	0.0301171
GOBP_REGULATION_OF_SPINDLE_ORGANIZATION	39	-0.587471	-1.82522	0.0046729	0.0307006
GOBP_NEGATIVE_REGULATION_OF_PROTEIN_MODIFICATION_BY_SMALL_PROTEIN_CONJUGATION_OR_REMOVAL	91	-0.511155	-1.82423	0	0.0307566
GOBP_REGULATION_OF_EARLY_ENDOSOME_TO_LATE_ENDOSOME_TRANSPORT	18	-0.670371	-1.82178	0	0.0313474
GOBP_MITOCHONDRIAL_OUTER_MEMBRANE_PERMEABILIZATION	55	-0.539722	-1.82081	0.00232558	0.0313782
GOBP_ANTIBACTERIAL_HUMORAL_RESPONSE	61	-0.538767	-1.81926	0	0.0315996
GOBP_TELOMERE_MAINTENANCE_VIA_SEMI_CONSERVATIVE_REPLICATION	27	-0.673529	-1.81829	0.00858369	0.0317585
GOBP_REGULATION_OF_ALTERNATIVE_MRNA_SPLICING_VIA_SPLICEOSOME	57	-0.540916	-1.8168	0	0.0320369
GOBP_MIDBRAIN_DEVELOPMENT	86	-0.496426	-1.81579	0	0.0319942
GOBP_REGULATION_OF_MRNA_PROCESSING	139	-0.516983	-1.81332	0	0.0325615
GOBP_REGULATION_OF_TRANSCRIPTION_ELONGATION_FROM_RNA_POLYMERASE_II_PROMOTER	31	-0.566768	-1.81259	0.00238095	0.0324592
GOBP_ENDONUCLEOLYTIC_CLEAVAGE_INVOLVED_IN_RRNA_PROCESSING	15	-0.727262	-1.80944	0.00471698	0.033204
GOBP_REGULATION_OF_MYELOID_CELL_DIFFERENTIATION	258	-0.443281	-1.80168	0	0.0354549
GOBP_NEURAL_NUCLEUS_DEVELOPMENT	60	-0.526709	-1.79955	0.00257069	0.0358434
GOBP_TYPE_I_INTERFERON_PRODUCTION	129	-0.486327	-1.79863	0.00515464	0.0358096
GOBP_POSITIVE_REGULATION_OF_DNA_TEMPLATED_TRANSCRIPTION_INITIATION	36	-0.541682	-1.79634	0.00236407	0.0364122
GOBP_NEGATIVE_REGULATION_OF_DNA_TEMPLATED_TRANSCRIPTION_ELONGATION	18	-0.669129	-1.78913	0.00496278	0.0391531
GOBP_RESPONSE_TO_MISFOLDED_PROTEIN	24	-0.639335	-1.78728	0.00628931	0.0395828
GOBP_VIRION_ASSEMBLY	40	-0.643301	-1.78386	0.00210526	0.0408247
GOBP_SPLICEOSOMAL_SNRNP_ASSEMBLY	52	-0.59466	-1.78349	0.0115207	0.0406115
GOBP_NEGATIVE_REGULATION_OF_KERATINOCYTE_PROLIFERATION	15	-0.707253	-1.78347	0.00663717	0.0402579
GOBP_MRNA_3_END_PROCESSING	99	-0.539684	-1.78299	0.013363	0.0400349
GOBP_REGULATION_OF_MEMBRANE_PERMEABILITY	90	-0.478898	-1.78115	0.00233645	0.0405038
GOBP_REGULATION_OF_T_CELL_CHEMOTAXIS	16	-0.647381	-1.77994	0	0.0407294
GOBP_ENDOSOME_ORGANIZATION	80	-0.518012	-1.77618	0.00438597	0.0419917
GOBP_REGULATION_OF_MITOCHONDRIAL_MEMBRANE_PERMEABILITY	75	-0.489816	-1.77107	0.00238095	0.0439246
GOBP_PROTEIN_CONTAINING_COMPLEX_LOCALIZATION	283	-0.459968	-1.77079	0.00250627	0.0436911
GOBP_NUCLEOBASE_CONTAINING_SMALL_MOLECULE_INTERCONVERSION	27	-0.628031	-1.76478	0.00696056	0.0461569
GOBP_RIBONUCLEOPROTEIN_COMPLEX_SUBUNIT_ORGANIZATION	227	-0.528786	-1.76376	0.0175055	0.0461608
GOBP_CYTOPLASMIC_TRANSLATION	102	-0.635433	-1.76302	0.0155902	0.0461934
GOBP_NEGATIVE_REGULATION_OF_PROTEIN_TYROSINE_KINASE_ACTIVITY	30	-0.559903	-1.76172	0.00915332	0.0464018
GOBP_TOXIN_TRANSPORT	39	-0.55716	-1.76165	0.00947867	0.04607
GOBP_MATURATION_OF_LSU_RRNA	28	-0.689527	-1.76132	0.0207373	0.0458331
GOBP_ESTABLISHMENT_OF_PROTEIN_LOCALIZATION_TO_MITOCHONDRIAL_MEMBRANE	53	-0.577728	-1.75908	0.0043384	0.0465838
GOBP_RESPONSE_TO_GAMMA_RADIATION	53	-0.494281	-1.75878	0	0.0463727
GOBP_CELLULAR_RESPONSE_TO_IONIZING_RADIATION	65	-0.498756	-1.75682	0.00945627	0.0470183
GOBP_TRANSLATIONAL_ELONGATION	134	-0.594117	-1.75542	0.0220751	0.0473357
GOBP_ESTABLISHMENT_OF_RNA_LOCALIZATION	200	-0.490354	-1.75323	0.0123762	0.0482416
GOBP_VIRAL_BUDDING	26	-0.631422	-1.75311	0.00833333	0.0479125
GOBP_REGULATION_OF_PROTEIN_TYROSINE_KINASE_ACTIVITY	94	-0.458359	-1.75281	0	0.0476651
GOBP_POSITIVE_REGULATION_OF_MITOCHONDRIAL_TRANSLATION	16	-0.667291	-1.75207	0.0114679	0.0476793
GOBP_MRNA_TRANSPORT	151	-0.498566	-1.74915	0.0166271	0.0488908
GOBP_NEGATIVE_REGULATION_OF_MYELOID_CELL_DIFFERENTIATION	92	-0.461428	-1.74886	0	0.0486847
GOBP_REGULATION_OF_EPIDERMAL_GROWTH_FACTOR_ACTIVATED_RECEPTOR_ACTIVITY	30	-0.560664	-1.7486	0.00254453	0.048462
GOBP_RIBONUCLEOPROTEIN_COMPLEX_BIOGENESIS	469	-0.524355	-1.7457	0.0206897	0.0498101
GOBP_APOPTOTIC_MITOCHONDRIAL_CHANGES	118	-0.481772	-1.74495	0.00688073	0.0498

[truncated: 10 more sheets: S.Table 6a. DEGs in Luminal A, S.Table 6b. DEGs in Luminal B, S.Table 6c. DEGs in HER2-E, S.Table 6d. DEGs in Basal, S.Table 6e. DEGs in Normal-like, S.Table 6f. MSigDB Hallmark, S.Table 6g. KEGG Pathway, S.Table 6h. GO BP, S.Table 7aFusion events in TNAC, 7b. Fusion events in LK-TNBC]
